# Supplementary material for: Involvement of inflammatory gene expression pathways in depressed patients with hyperphagia
Source: Transl Psychiatry. 2019 Aug 20;9:193. doi: 10.1038/s41398-019-0528-0 (PMC6702221; doi:10.1038/s41398-019-0528-0)
Supplement: Supplementary file 2 — Supplementary Table 4 [file 41398_2019_528_MOESM2_ESM.xls]

## Sheet: All current MDD vs. controls
KLRD1 ENSG00000134539 4.58396022328186e-07 -0.272244446713559
IL2RB ENSG00000100385 4.93671868514973e-07 -0.304032384549276
GZMB ENSG00000100453 7.10756203849091e-07 -0.314770082643771
GDAP1 ENSG00000104381 1.12295205103196e-06 -0.17111304452931
LRRC4 ENSG00000128594 2.07754257909698e-06 0.262960453066673
HIST1H2BE ENSG00000197697 3.59267962275545e-06 0.194590383244945
APOBEC3G ENSG00000239713 1.19070938002386e-05 -0.269496824685455
NFATC2 ENSG00000101096 1.20523962961433e-05 -0.194447246050864
CALM1 ENSG00000198668 1.21256231375694e-05 -0.177053832095303
GNPTAB ENSG00000111670 1.31783920055703e-05 -0.166226830429198
PTPN4 ENSG00000088179 1.35727102480288e-05 -0.266444444878215
AMICA1 ENSG00000160593 1.43987208059628e-05 0.224587717379126
SNRPD3 ENSG00000100028 1.84998883116019e-05 -0.259287928165736
DYSF ENSG00000135636 1.98084353009337e-05 0.244638810566416
WNT2 ENSG00000105989 2.26944311907198e-05 0.158495192251541
AP001877.1 ENSG00000256885 2.5675791446372e-05 -0.251299008534406
ANXA9 ENSG00000143412 2.83527052716786e-05 0.265091383581689
TMED10 ENSG00000170348 2.84308608867988e-05 -0.164734100574383
PVRL1 ENSG00000110400 3.35760078032124e-05 0.148493820422712
MYO16 ENSG00000041515 3.91612876775652e-05 0.193383261875361
CD47 ENSG00000196776 3.95842596334688e-05 -0.189013889930611
ST6GAL1 ENSG00000073849 4.5346768760155e-05 -0.178404488781233
ESYT2 ENSG00000117868 4.78590035250831e-05 -0.201399254759065
RALBP1 ENSG00000017797 5.29919971918901e-05 0.185346030705701
ST3GAL5 ENSG00000115525 5.40016113474187e-05 -0.180205979217991
RASGRP1 ENSG00000172575 6.22351816778167e-05 -0.156734528288665
KLRK1 ENSG00000213809 6.27724815960799e-05 -0.227507035263688
SH2D2A ENSG00000027869 6.849857003738e-05 -0.253462265426691
GAR1 ENSG00000109534 6.92749470827839e-05 -0.168685292327598
PRKCH ENSG00000027075 7.82725804658999e-05 -0.176770155124854
DDHD1 ENSG00000100523 7.96912533187196e-05 -0.179702351366776
NOTCH1 ENSG00000148400 8.02556983353125e-05 0.146531390159823
SRSF2 ENSG00000161547 8.36954188459438e-05 -0.189725685406422
RNF125 ENSG00000101695 8.37365161775949e-05 -0.164243353379942
IL24 ENSG00000162892 8.57664677212037e-05 -0.188848892516139
MTSS1 ENSG00000170873 9.13393825576925e-05 -0.183129428734318
SLC35F5 ENSG00000115084 9.1668045572132e-05 -0.258677687043386
ENPP5 ENSG00000112796 9.82801376665801e-05 -0.193080792302015
S1PR1 ENSG00000170989 9.9061061614586e-05 -0.192959100253691
PRR5L ENSG00000135362 0.000102383828673754 -0.2106585451952
AKAP7 ENSG00000118507 0.000104085150799925 -0.119908652187636
PRAM1 ENSG00000133246 0.000107031745441038 0.205327340683108
TBX21 ENSG00000073861 0.000109563407663022 -0.246151718781773
AC013461.1 ENSG00000091436 0.000111258754691939 0.126257426550796
SSH2 ENSG00000141298 0.000111332420189865 0.190002211278404
CCDC170 ENSG00000120262 0.000113089375782945 0.173838060261474
CTSW ENSG00000172543 0.000122110557463945 -0.22910719322359
YWHAQ ENSG00000134308 0.000122791226266921 -0.192829711075592
AKR1C3 ENSG00000196139 0.000127123872486709 -0.176053912785447
ARL2BP ENSG00000102931 0.000133147949677786 -0.148036445523909
CKAP4 ENSG00000136026 0.000135096663656445 0.204692656941973
CHST2 ENSG00000175040 0.000136469557039286 -0.223655441896496
ZHX3 ENSG00000174306 0.000141510128407633 -0.156862021222464
IL6R ENSG00000160712 0.00014242933270436 0.182004460510546
CBL ENSG00000110395 0.000147192199610777 0.166084843346538
THEM4 ENSG00000159445 0.000149361663126232 -0.221663831731117
FRMD4B ENSG00000114541 0.000153064786210412 0.129555056382264
ELTD1 ENSG00000162618 0.000157284911487974 0.173500492840591
SP4 ENSG00000105866 0.000157498254846741 -0.162332115217686
NOL7 ENSG00000225921 0.000158186833614252 -0.190830881636544
IL17RA ENSG00000177663 0.00015898935959805 0.224931583483017
ZNF423 ENSG00000102935 0.000161575319279924 0.131802798099335
UBP1 ENSG00000153560 0.000166898875669709 -0.161356515721453
PGLYRP1 ENSG00000008438 0.000166928720752209 0.237298529447249
LILRA6 ENSG00000244482 0.000168068582578956 0.178364534410876
CCDC116 ENSG00000161180 0.000184894601322703 0.243847321329174
FAM168A ENSG00000054965 0.000185287430863114 0.143649991832155
TGFBR3 ENSG00000069702 0.000189165503578258 -0.167364659484918
PLEKHO2 ENSG00000241839 0.000195410528315335 0.209659753717055
FGFBP2 ENSG00000137441 0.000199834310596171 -0.201845614614458
PSMB4 ENSG00000159377 0.000204612679703255 -0.185906499110405
SIGLEC5 ENSG00000105501 0.000212418385290968 0.242163959656605
KCNJ2 ENSG00000123700 0.000218851028135126 0.209446764854665
GLUD2 ENSG00000182890 0.000223014071105349 0.182814442130419
WBP11 ENSG00000084463 0.000228964788189699 -0.174159036604999
SH2D1B ENSG00000198574 0.000230578839507652 -0.185312844790768
CD247 ENSG00000198821 0.000230663091822758 -0.220157613164735
ARL14EP ENSG00000152219 0.000236603331036467 -0.170263679676338
DYRK2 ENSG00000127334 0.000236813358404504 -0.164432325828406
KLRB1 ENSG00000111796 0.000244427969102665 -0.228758820389459
MOS ENSG00000172680 0.000251312279848554 0.223593983722101
NCBP1 ENSG00000136937 0.000251953318326089 -0.17487236450446
MAP4K4 ENSG00000071054 0.000266448319835368 0.153368646405742
RRP1B ENSG00000160208 0.000266956060601044 -0.159426865236548
MTMR2 ENSG00000087053 0.000269926786832465 -0.131564054353393
PCDHGB7 ENSG00000254122 0.000271826862719057 0.227274417500002
DEFB128 ENSG00000185982 0.000272665871787748 0.172073627424057
DENND4C ENSG00000137145 0.000272971998277584 -0.180093848222984
SH3BP5L ENSG00000175137 0.00027885074109915 0.118301367974513
RCBTB2 ENSG00000136161 0.000280431229590141 0.142198515209962
MEFV ENSG00000103313 0.000284371503412096 0.192615873317108
C11orf87 ENSG00000185742 0.000296788182849138 0.167349938129106
FGF3 ENSG00000186895 0.000302082101310215 0.227920479671332
TRIM25 ENSG00000121060 0.000306695443128259 0.184655658069094
NCALD ENSG00000104490 0.000328053202079497 -0.186561319300008
MAGED1 ENSG00000179222 0.000328783154397706 -0.153503273466764
PPA2 ENSG00000138777 0.000329432210176318 -0.102083411714033
CNOT6L ENSG00000138767 0.000332891939094402 -0.149780206310634
HOXD11 ENSG00000128713 0.000338165750141674 0.234223983586963
COX18 ENSG00000163626 0.000341063747979971 -0.162330996339037
NRBF2 ENSG00000148572 0.000342294532558125 0.206386942258484
CXXC5 ENSG00000171604 0.00034849396375088 -0.171412962414617
ARMC9 ENSG00000135931 0.000353391267607436 0.165936739682735
PRSS23 ENSG00000150687 0.000355740593665485 -0.162780072104648
PI3 ENSG00000124102 0.000355964078327768 0.231177321409056
NKG7 ENSG00000105374 0.000357252002442217 -0.212848967364287
STAT3 ENSG00000168610 0.000357827674345311 0.174667933052495
RP11-23F23.2 ENSG00000254480 0.000361424808003169 0.235067709493272
C22orf46 ENSG00000184208 0.000363165356890123 0.226704004374656
ARHGEF11 ENSG00000132694 0.000367286264618693 0.151763567860918
CYP1B1 ENSG00000138061 0.000376479174566852 0.141094230298993
RNASEH2B ENSG00000136104 0.000388494028315648 -0.177295781931912
PRF1 ENSG00000180644 0.000399190942948611 -0.203693810363803
PDLIM7 ENSG00000196923 0.000400863950542938 0.123807775356252
C19orf59 ENSG00000183019 0.000402339790068212 0.19388291431453
OPN1SW ENSG00000128617 0.000403161789222025 -0.235363723213444
DPH1 ENSG00000108963 0.000403883843957022 -0.143117845177931
DERL1 ENSG00000136986 0.000408461481505481 -0.142887804265835
C2orf40 ENSG00000119147 0.00040876732351891 -0.236825132089088
FCRL1 ENSG00000163534 0.000409193775172126 -0.196205976847539
ARHGEF3 ENSG00000163947 0.000413129415685626 -0.154027229770113
ORAI2 ENSG00000160991 0.000414993346345426 0.123687104419274
EHBP1L1 ENSG00000173442 0.000416277765268678 0.210949689767532
MAPK14 ENSG00000112062 0.000418442899863587 0.158027745906698
KLK14 ENSG00000129437 0.00042263612575038 0.160711709536937
EXOSC8 ENSG00000120699 0.000425218659156032 -0.213503971389858
RAB3D ENSG00000105514 0.000428870685044644 0.19639377434375
APLP2 ENSG00000084234 0.000429455038943548 0.150052752525744
RNF19B ENSG00000116514 0.000431481556343208 0.212674601663881
S1PR5 ENSG00000180739 0.000436643436494539 -0.221028392343143
UBE2V2 ENSG00000169139 0.00043745439902096 -0.153438358043089
TRDC ENSG00000211829 0.000440058350437331 -0.190736905171222
HOXD8 ENSG00000175879 0.00044134101361616 0.16495363769323
DENND2D ENSG00000162777 0.000447059503137351 -0.211353915806302
MBTPS1 ENSG00000140943 0.000448352295503476 -0.161626496709032
KIF1B ENSG00000054523 0.000450303142126373 0.134750698740991
LPXN ENSG00000110031 0.000452103272674343 -0.170195902669459
CD2 ENSG00000116824 0.00045457411855681 -0.211642934757002
COA1 ENSG00000106603 0.000462822768222093 -0.163008603061964
TBL1X ENSG00000101849 0.000475603315067954 0.135338953214932
CCL3 ENSG00000006075 0.000477582541582145 -0.230141914272867
IL17RE ENSG00000163701 0.000483379474572543 0.100760976783305
SLPI ENSG00000124107 0.000497828252583593 0.225910287196384
CUTA ENSG00000112514 0.000499504476063449 -0.204163858987564
S100A8 ENSG00000143546 0.000507630015200899 0.20570620269586
PION ENSG00000186088 0.000512561177533824 -0.16657327186076
PTPN22 ENSG00000134242 0.000513774994501385 -0.149533032435884
CYTH4 ENSG00000100055 0.000514553731893842 0.151375601109881
KAAG1 ENSG00000146049 0.000518554583225045 0.217725962812714
FCN3 ENSG00000142748 0.000542188333781688 0.218961380314558
APOL3 ENSG00000128284 0.000543532976355945 -0.190630109854012
BUB3 ENSG00000154473 0.000560986440196559 -0.148160138611134
SUMF2 ENSG00000129103 0.000562231865751137 -0.110480868530284
KPNB1 ENSG00000108424 0.00056953610492953 0.138356146488743
SUPT6H ENSG00000109111 0.00058788692109477 0.123709441773561
MYBL1 ENSG00000185697 0.0005955897381054 -0.218334585561576
C2CD2L ENSG00000172375 0.000598908790827116 0.14808046011711
CLCN3 ENSG00000109572 0.000601231212498796 -0.123920518038798
CKAP2 ENSG00000136108 0.000606344815585363 -0.126445209893749
DNAJC30 ENSG00000176410 0.00061211486822305 -0.225197745327838
TSR1 ENSG00000167721 0.000614779114596249 -0.165465672298972
STARD7 ENSG00000084090 0.000621209473627508 -0.158021726842006
DNAJB8 ENSG00000179407 0.000622592445002648 0.223370104047203
TF ENSG00000091513 0.00062870260487487 0.121220418573088
MS4A14 ENSG00000166928 0.000633979724666182 0.180377912834444
MLLT1 ENSG00000130382 0.000635590361639447 0.139055783720636
MANBAL ENSG00000101363 0.00063777571560707 0.164385551236038
NDUFA9 ENSG00000139180 0.000638900447752404 -0.180390295611258
ZNF480 ENSG00000198464 0.000641297466756098 -0.16672929564422
LIN7A ENSG00000111052 0.000652927250045895 0.215113620409774
FBXO21 ENSG00000135108 0.000655121098964696 -0.130940472486551
SAMD3 ENSG00000164483 0.000657184444963637 -0.180917570438876
PQLC3 ENSG00000162976 0.000665497132214714 -0.176502561988167
BLNK ENSG00000095585 0.000675743804245571 -0.220798653138196
ATXN10 ENSG00000130638 0.000692435713345628 -0.151503338730956
TGM3 ENSG00000125780 0.000693201334159418 0.131983644333688
HNRNPA1 ENSG00000135486 0.000699987898323955 -0.159976977942779
EMR2 ENSG00000127507 0.00073711940990388 0.173782878815401
PARP15 ENSG00000173200 0.000739092338485045 -0.216171567839529
SET ENSG00000119335 0.000742057614119638 -0.189340312816393
CD14 ENSG00000170458 0.00075507706749079 0.180679712074657
C18orf8 ENSG00000141452 0.000755163011289022 -0.20757891196088
PPIL1 ENSG00000137168 0.000757616100609409 -0.132665060430841
RORA ENSG00000069667 0.000760294467456894 -0.158165094081126
SGK3 ENSG00000104205 0.000761039282699812 -0.134869685650786
RAPGEF3 ENSG00000079337 0.000764777696709887 0.119811251322
MBNL1 ENSG00000152601 0.000769030883590474 -0.134660931577508
ATM ENSG00000149311 0.000783814860593503 -0.144624185786284
PRKACB ENSG00000142875 0.000784735168936549 -0.146399937478036
ZNF30 ENSG00000168661 0.000793060599508569 -0.187363402353493
CCDC155 ENSG00000161609 0.000794945258066201 0.207830847279942
LMO7 ENSG00000136153 0.000798307834835805 -0.129747937781955
GTF3A ENSG00000122034 0.000800587334130964 -0.182464146291109
GLO1 ENSG00000124767 0.000802494239864258 -0.121865847380474
PEG10 ENSG00000242265 0.000803269706966784 0.123499296737085
DDIT4 ENSG00000168209 0.000806450704328867 -0.218318984402726
SKAP1 ENSG00000141293 0.000813721960378384 -0.184710240711304
PRRC1 ENSG00000164244 0.000817749451091995 -0.158021665939156
SFN ENSG00000175793 0.00081841285986128 0.201224998980863
ZFP106 ENSG00000103994 0.000829581478542502 0.113934780484001
ATP5G3 ENSG00000154518 0.000856851748606251 -0.127022781776094
CD226 ENSG00000150637 0.000868104625387794 -0.169957645770776
TMEM203 ENSG00000187713 0.000877388110634501 -0.18595703491328
GZMH ENSG00000100450 0.000885553684000516 -0.213824770405556
VCAN ENSG00000038427 0.000914879290603548 0.152120191890315
HNRNPA0 ENSG00000177733 0.000922017935067987 -0.148015535835162
DSTN ENSG00000125868 0.000931777257973522 -0.150332577143709
CDC42SE2 ENSG00000158985 0.000936970310726589 -0.147722734783446
SERPINB9 ENSG00000170542 0.000942269259294923 -0.142229465634388
PHF21A ENSG00000135365 0.000944005179931056 0.132124081163896
PADI2 ENSG00000117115 0.00095622375398286 0.196670434552233
MYH9 ENSG00000100345 0.000963737372996992 0.147252289205614
ORC5 ENSG00000164815 0.000968422503877672 -0.139336045200958
CPEB4 ENSG00000113742 0.00100591771097061 0.146814572705422
EIF2AK3 ENSG00000172071 0.0010059841799119 -0.137914012290366
METTL10 ENSG00000203791 0.00100635021861821 -0.137840537705027
STAT4 ENSG00000138378 0.00101312064802589 -0.167168048427042
MRPS23 ENSG00000181610 0.00102687549930469 -0.20211679504396
FKBPL ENSG00000204315 0.00102708390010235 0.15079656661099
FAR2 ENSG00000064763 0.00103194476814651 0.19969472870909
CYP26C1 ENSG00000187553 0.00103917994319723 -0.198063606961441
TNFRSF10C ENSG00000173535 0.00104131992554485 0.168058258782125
IKZF3 ENSG00000161405 0.00104332157048787 -0.178125446230169
CHCHD8 ENSG00000181924 0.00104471931364747 -0.206917802287135
PHACTR2 ENSG00000112419 0.00104497714644732 -0.101558487009306
TAAR6 ENSG00000146383 0.00106006821405199 0.196394742641413
NCF4 ENSG00000100365 0.00106514647617473 0.208022036225022
ALG5 ENSG00000120697 0.00106650883728022 -0.202435409637562
ARPC5L ENSG00000136950 0.00109092106424271 -0.130214532592352
SYNRG ENSG00000006114 0.0010976202370654 -0.117525865360833
KLRF1 ENSG00000150045 0.00110447820061781 -0.179702061239004
MTMR3 ENSG00000100330 0.00111040368622312 0.118589721750724
C8orf34 ENSG00000165084 0.00111097395460833 0.0997289665341035
KIAA1279 ENSG00000198954 0.00113319144467316 -0.179569149000141
HOPX ENSG00000171476 0.00113586072348033 -0.189318964182608
BOC ENSG00000144857 0.00113801837163012 0.155928550904032
NAPG ENSG00000134265 0.0011520166653978 -0.131314263650283
CD300E ENSG00000186407 0.0011684166184652 0.141395601357989
PTPRCAP ENSG00000213402 0.00118130098987442 -0.175165556996526
SLC25A5 ENSG00000005022 0.00118838744841874 -0.160158333507505
CNTROB ENSG00000170037 0.00118976017953664 0.124969825350081
MAEA ENSG00000090316 0.00120215520294333 0.133640456801157
CMKLR1 ENSG00000174600 0.00120795903611594 -0.130678275057909
CRYBA2 ENSG00000163499 0.00121474564008416 0.206422775307446
MZT2A ENSG00000173272 0.00121542926490234 -0.19356894427421
SCYL3 ENSG00000000457 0.00121802731910403 -0.156892481817833
DDX24 ENSG00000089737 0.00122583869506547 -0.150327503126921
HEPH ENSG00000089472 0.0012313957097724 0.150816581167933
C5orf51 ENSG00000205765 0.00123246715658542 -0.135510703109932
TECPR2 ENSG00000196663 0.00123904940283108 0.134186292630281
SLAMF6 ENSG00000162739 0.00126253973555002 -0.167549075016203
CDK17 ENSG00000059758 0.00127114209807304 -0.15757441366083
PXN ENSG00000089159 0.00127431186657204 0.117206131132333
STK17A ENSG00000164543 0.00128204051962864 -0.149911845089955
PRUNE2 ENSG00000106772 0.00128685431825503 0.123104239711178
AIDA ENSG00000186063 0.00128858798231235 -0.197483079017877
LIMS1 ENSG00000169756 0.00129225780518321 -0.148314991282943
LINC00656 ENSG00000233746 0.0012949245289105 0.156634694336431
SLC6A6 ENSG00000131389 0.00130103882834159 0.159738824791274
ZFAND3 ENSG00000156639 0.00130226668303742 0.156585688462519
DNM1L ENSG00000087470 0.00130638030813653 -0.116942769123596
OPA1 ENSG00000198836 0.00131246620795975 -0.124127966608051
DUSP5 ENSG00000138166 0.00132247450745471 -0.207979749214844
SLC24A4 ENSG00000140090 0.00132744314875585 0.171416322366961
LHX9 ENSG00000143355 0.00138178088616739 0.19038085161296
UFM1 ENSG00000120686 0.00139848005294551 -0.1369583575393
WDFY3 ENSG00000163625 0.0013997007644339 0.148686844987204
PEX1 ENSG00000127980 0.00140566526583715 -0.125746611206693
OR52K1 ENSG00000196778 0.00140876514274447 0.204796774433513
EDNRB ENSG00000136160 0.00142718481724327 0.106720604858472
SRSF7 ENSG00000115875 0.00142767593820795 -0.136718675690277
RAB30 ENSG00000137502 0.00143098282787522 -0.171211161632369
MYL12A ENSG00000101608 0.00143346177592011 -0.140248896080333
B4GALNT1 ENSG00000135454 0.00143455417545189 0.0875673890387391
EFCAB2 ENSG00000203666 0.00144253583634267 0.124789018483877
KDM6B ENSG00000132510 0.00145391808297567 0.187117880855486
RAB11FIP2 ENSG00000107560 0.00146162387455473 -0.119230363732963
MTF2 ENSG00000143033 0.0014623248942386 -0.104018609827092
ADAMTS4 ENSG00000158859 0.00146555339494876 0.144875358677055
AASDHPPT ENSG00000149313 0.00147334463903449 -0.137367416233292
HMG20A ENSG00000140382 0.00148851752056235 -0.122606705133692
C15orf63 ENSG00000242028 0.00149783365930156 -0.144804764950288
KLRC3 ENSG00000205810 0.00149789494906787 -0.179152074726964
TBX6 ENSG00000149922 0.00150846970609891 0.150763994205366
MBD6 ENSG00000166987 0.00151195837673186 0.145639565683232
ABRACL ENSG00000146386 0.00151694974015435 -0.196559624298442
SGPP1 ENSG00000126821 0.00151761653898714 -0.162440811494501
CDK14 ENSG00000058091 0.00152859172386199 0.143781284543346
TMTC3 ENSG00000139324 0.00153304563939807 -0.115041419828311
GZMA ENSG00000145649 0.00154519121737366 -0.197423856633945
CTPS1 ENSG00000171793 0.00155164269691862 -0.117584504418564
PTP4A2 ENSG00000184007 0.00155730891734215 -0.131053817341698
PEBP1 ENSG00000089220 0.00157613963352993 -0.176029680454807
FAM122B ENSG00000156504 0.00157672059317163 -0.120486526535115
OTUD5 ENSG00000068308 0.00158304387649111 0.114196202059082
HAX1 ENSG00000143575 0.00159136738325441 -0.138644914082905
CCND2 ENSG00000118971 0.00159266285396625 -0.135338677178029
LYRM5 ENSG00000205707 0.00159420468311693 -0.203142741809179
SLITRK1 ENSG00000178235 0.00160250993841381 0.145344682052692
AKR1CL1 ENSG00000196326 0.00161245771779832 0.210089578014801
NR2C2 ENSG00000177463 0.00161980743582429 -0.192540566696497
ACSS3 ENSG00000111058 0.00162110445841676 0.123671628288543
MESP2 ENSG00000188095 0.00162152331304575 0.201023324110219
IPO7 ENSG00000205339 0.00162827017506249 -0.153689239179587
AMIGO2 ENSG00000139211 0.00163497484357597 -0.118364383456422
PCSK2 ENSG00000125851 0.00165362460619623 0.148647699281556
C10orf131 ENSG00000173088 0.00166923790675919 0.209071457405592
NHP2L1 ENSG00000100138 0.00167499637527373 -0.154532806693089
GNLY ENSG00000115523 0.00168511103136411 -0.191683819285292
SCN2B ENSG00000149575 0.00169672562807188 0.101264341671575
DHX9 ENSG00000135829 0.0017136346736459 -0.133104041945704
ARAP3 ENSG00000120318 0.00171574349742816 0.140407738136205
ZFR ENSG00000056097 0.00173195588222969 -0.0872602290612039
PYGL ENSG00000100504 0.00173497575232776 0.198262522561964
FGR ENSG00000000938 0.00173904775347876 0.149696205888967
GFPT1 ENSG00000198380 0.00176093273296735 -0.110632875452999
ASCC3 ENSG00000112249 0.00177625279521543 -0.121231577847885
MCPH1 ENSG00000147316 0.00177847773221766 -0.144419775034731
VWA2 ENSG00000165816 0.00177916290650096 0.201850243056466
IGBP1 ENSG00000089289 0.00177946080588366 -0.182757278255546
XPA ENSG00000136936 0.00181950866676401 -0.188483017407057
IGSF6 ENSG00000140749 0.00181992180592279 0.163747584018732
ITGAM ENSG00000169896 0.00182359568214632 0.148311677563877
RNF151 ENSG00000179580 0.00182641953237924 0.202940792731079
TRAV21 ENSG00000211801 0.00183786243256415 -0.2037253459887
PRDM4 ENSG00000110851 0.00184972899393073 -0.144978247503216
IQCF5 ENSG00000214681 0.00185262646997238 0.197544793272006
RAB24 ENSG00000169228 0.0018603806997698 0.175012747934368
PDIA6 ENSG00000143870 0.00186895533176201 -0.141066448729292
LPCAT3 ENSG00000111684 0.00187815879414453 0.104764091970628
GAB2 ENSG00000033327 0.00190752303377263 0.155019529628148
EVI2B ENSG00000185862 0.00190763914716695 0.177799407887779
BCL6 ENSG00000113916 0.00191133255999805 0.159047148596962
HNRNPAB ENSG00000197451 0.00191237096749658 -0.165145114570418
OS9 ENSG00000135506 0.00191985408967069 0.1354192565187
CASD1 ENSG00000127995 0.00192027524401568 -0.150439130906114
HLA-DPA1 ENSG00000231389 0.00193883305018091 -0.159115974803414
RABL3 ENSG00000144840 0.00194414367354705 -0.130505317852196
PRPS1 ENSG00000147224 0.00195245653022651 -0.140762761628423
NMT1 ENSG00000136448 0.00195970079264731 -0.108452967572908
CCL5 ENSG00000161570 0.00196870743880713 -0.176232604275982
KIAA0494 ENSG00000159658 0.00198327731088296 -0.112179349803949
PGRMC1 ENSG00000101856 0.00199648143731866 -0.150891746446309
SOS1 ENSG00000115904 0.00201651304492449 -0.104952792607787
RFX2 ENSG00000087903 0.00204519579722269 0.139786022643241
ABCA7 ENSG00000064687 0.0020503503088001 0.13935348761417
RAP1GDS1 ENSG00000138698 0.00205777698410304 -0.13486323516698
CX3CR1 ENSG00000168329 0.00206882855963659 -0.161650529682877
SLFN12L ENSG00000205045 0.00207080108948339 -0.190447110004203
RBBP7 ENSG00000102054 0.00207104486171585 -0.13544028567388
PCDHB11 ENSG00000197479 0.00207844073175292 0.136044788933064
LRG1 ENSG00000171236 0.00209585952881604 0.166242110727332
ATP5G1 ENSG00000159199 0.00210308122621772 -0.196255117891783
RUNX3 ENSG00000020633 0.00211678029266469 -0.139304745091225
RNASEH2C ENSG00000172922 0.00212458644830287 -0.107865807702769
SEPSECS ENSG00000109618 0.0021424444914793 -0.126178112927895
AJUBA ENSG00000129474 0.00215090116332273 0.122360562619669
ZBTB22 ENSG00000236104 0.0021795750799161 0.200111431451141
COG3 ENSG00000136152 0.0022089994878569 -0.110098794744718
GGA2 ENSG00000103365 0.00221002242919945 -0.122062279893326
MMP9 ENSG00000100985 0.0022216181498641 0.199478320090866
STARD8 ENSG00000130052 0.0022369538559991 0.118636851802451
KCNJ15 ENSG00000157551 0.00224062836805331 0.187836532030921
RACGAP1 ENSG00000161800 0.00224786807645962 0.153193892739267
LDLRAP1 ENSG00000157978 0.00225685038052462 -0.171926843996752
TMSB10 ENSG00000034510 0.00226072769565003 -0.188998304656845
CD8A ENSG00000153563 0.00226160055689232 -0.173364164862954
UCHL5 ENSG00000116750 0.00226354744793653 -0.0964944114992425
TMEM150B ENSG00000180061 0.0022702835119874 0.138073975239031
GRB10 ENSG00000106070 0.00227817652537917 0.14625424175477
MRPS18B ENSG00000204568 0.0022788645835666 -0.163796560249835
C16orf13 ENSG00000130731 0.00227981845740286 -0.140456683581882
KAT6B ENSG00000156650 0.00228838691758093 -0.122824259919185
PFKFB3 ENSG00000170525 0.00229635486982315 0.134303733154519
C11orf10 ENSG00000134825 0.00230133235129893 -0.145581494659862
CACUL1 ENSG00000151893 0.00231397866158427 0.101256299932304
ZFP36L1 ENSG00000185650 0.00233863548237631 0.101355425854608
ATG7 ENSG00000197548 0.00234286895692522 0.135250524503271
KIF13A ENSG00000137177 0.00235622707065668 0.151457352899262
HLX ENSG00000136630 0.00236473645201126 0.187257428684081
MPHOSPH10 ENSG00000124383 0.00237092651858279 -0.189661893191638
GLOD4 ENSG00000167699 0.00238964997680425 -0.136549455303583
TRA2A ENSG00000164548 0.00239232990469471 -0.1334922242858
PAQR4 ENSG00000162073 0.00240849101130009 0.0946749057374769
PLEKHA1 ENSG00000107679 0.00241258419327956 -0.13868949575944
LCN15 ENSG00000177984 0.00243056758109512 0.193373762892894
DNHD1 ENSG00000179532 0.00243740250518041 -0.137082462826936
CYP4V2 ENSG00000145476 0.00246012175213667 -0.149592783805663
MMP25 ENSG00000008516 0.00246543698862513 0.158708954365211
NKAIN2 ENSG00000188580 0.00247142511027533 0.112602356430488
FARSB ENSG00000116120 0.00250683358310103 -0.120789282495025
KCTD10 ENSG00000110906 0.0025291821973427 -0.118065579673311
PALLD ENSG00000129116 0.00253683412404393 -0.130824879275986
AC079354.1 ENSG00000182329 0.00253840556443927 0.104241950199742
TTC40 ENSG00000171811 0.00254267699482373 0.113065193503644
IGDCC3 ENSG00000174498 0.00254376030097091 0.135080258864842
CRHR1 ENSG00000120088 0.00255188085645832 0.198379052648522
ATP2C1 ENSG00000017260 0.00256378431553844 -0.105177375689048
DLGAP3 ENSG00000116544 0.00258084309965136 0.138229832677832
GRPEL1 ENSG00000109519 0.0026022399118929 -0.160364768203915
ATG16L2 ENSG00000168010 0.00263183993364905 0.138037031606191
SSR4 ENSG00000180879 0.00264132859771788 -0.168750011642927
MAGEL2 ENSG00000254585 0.00264417062816703 0.191576449714697
WDR33 ENSG00000136709 0.00264664791379836 -0.0857593163193749
ZNF561 ENSG00000171469 0.00265313074434791 -0.0994237443262401
PROK2 ENSG00000163421 0.00265644752047362 0.184157094402957
CRYBB1 ENSG00000100122 0.00266562909429413 0.197656835409061
MALT1 ENSG00000172175 0.00268184429939604 -0.129128523417698
CCR2 ENSG00000121807 0.00269702939883134 0.11758797616
ZNF385A ENSG00000161642 0.00270622098566288 0.129280610350929
MGA ENSG00000174197 0.00270624850487693 -0.113433755260593
KLHDC5 ENSG00000087448 0.00271493451057626 -0.110094314597998
SUSD3 ENSG00000157303 0.00274390294515214 -0.18272218132244
ZNF570 ENSG00000171827 0.00274611240750994 -0.198887832375602
PDHB ENSG00000168291 0.00275535066187915 -0.167796443214457
GRM5 ENSG00000168959 0.0027834614264759 0.0987242768834953
NDUFS6 ENSG00000145494 0.00279650566719856 -0.162180525844739
GPN1 ENSG00000198522 0.00281962091034051 -0.128147356493569
PDPK1 ENSG00000140992 0.00282295408238417 0.14086385248983
NADKD1 ENSG00000152620 0.00284939670735223 -0.106438316330445
MTMR10 ENSG00000166912 0.00284982082069891 0.120964809351904
GABRA6 ENSG00000145863 0.00286214295639157 0.134533057287076
LEAP2 ENSG00000164406 0.00286539773201246 -0.168162282654929
BTBD1 ENSG00000064726 0.00288647897898518 -0.11053764132378
ADO ENSG00000181915 0.00289385987595572 -0.120262754842109
PTPRU ENSG00000060656 0.00295168170020819 -0.186753301114387
EIF3H ENSG00000147677 0.00295329152949788 -0.119103599211946
EBP ENSG00000147155 0.0029778973891298 -0.150622688370315
GNB2L1 ENSG00000204628 0.00298768556307847 -0.170316576369681
UPF1 ENSG00000005007 0.00299953356059267 0.113109136469257
UCK1 ENSG00000130717 0.00300015503689954 0.1192083085197
ARID3A ENSG00000116017 0.00300193004116442 0.193379100165683
SKA2 ENSG00000182628 0.00302020556463876 -0.138769243940234
TRA2B ENSG00000136527 0.00304074326562033 -0.10959591236607
MLL2 ENSG00000167548 0.00304936104072789 0.147473816013973
PAPD5 ENSG00000121274 0.00308308229969355 -0.111368343129063
WDR77 ENSG00000116455 0.00308761125721596 -0.10550128966567
FUT1 ENSG00000174951 0.00308812272800791 0.137954550887274
JHDM1D ENSG00000006459 0.00308835699627034 0.133232367479833
TIA1 ENSG00000116001 0.00309484858170017 -0.101756428929601
NDNL2 ENSG00000185115 0.00312219655027224 -0.183984144884377
TRPM2 ENSG00000142185 0.00312486096731862 0.101650990978221
FAM129A ENSG00000135842 0.00314031315981872 0.161932211596037
WDR11 ENSG00000120008 0.0031456245383651 -0.134957396824283
TRIM14 ENSG00000106785 0.00315048164674219 -0.0953199127477833
LARS ENSG00000133706 0.00317250348898737 -0.129283611097888
BORA ENSG00000136122 0.00317899122620217 -0.114046780669435
KIR3DL1 ENSG00000167633 0.0031979989593748 -0.195280421931296
NIPAL2 ENSG00000104361 0.00319975459286825 -0.128646800124451
METTL23 ENSG00000181038 0.00320188582193483 -0.181323324124039
RPL38 ENSG00000172809 0.00320277096026918 -0.140895507794762
NTNG2 ENSG00000196358 0.00320522728655523 0.188461773620063
ECE1 ENSG00000117298 0.00322131489955802 0.113896208368931
BMP2 ENSG00000125845 0.00322282030979374 0.133866292022922
TRMT13 ENSG00000122435 0.00323576809889704 -0.12233621360981
LL22NC03-86G7.1 ENSG00000224086 0.0032369591727695 0.1871810446669
FAM5C ENSG00000162670 0.00327308850652111 0.1722220748652
ASF1A ENSG00000111875 0.0032926527183193 -0.140280023978944
MBOAT7 ENSG00000125505 0.00330589648437414 0.130297965873056
UBR1 ENSG00000159459 0.0033185619281256 -0.109777421656681
FBXO16 ENSG00000214050 0.00332824755345304 0.136435332184712
TSEN15 ENSG00000198860 0.00333481724770339 -0.132255893525304
OVOL1 ENSG00000172818 0.0033598578694298 0.112877951101373
DONSON ENSG00000159147 0.00341572992503694 -0.195735768863253
OTX1 ENSG00000115507 0.00342879775060401 0.138855225593426
CDH2 ENSG00000170558 0.00343063373446092 0.143497168577995
TMEM170A ENSG00000166822 0.00343082537353636 -0.113761918532294
ARHGAP18 ENSG00000146376 0.00345338372641543 -0.12095825044978
EP300 ENSG00000100393 0.00348052862799301 0.185638990431316
BEST1 ENSG00000167995 0.00348726915640345 0.103359323072044
SBNO2 ENSG00000064932 0.00348733013364336 0.09850987469793
SRD5A2 ENSG00000049319 0.00350046089656123 0.131691348285363
PDS5A ENSG00000121892 0.00350687093302179 -0.107998666699003
GPR156 ENSG00000175697 0.00354930829663209 0.189375559022487
SPCS3 ENSG00000129128 0.0035728812091373 -0.129034137276732
SPDEF ENSG00000124664 0.00358949893737424 0.119428987351333
C6orf228 ENSG00000224531 0.00359150504826637 -0.101379483363135
PPM1K ENSG00000163644 0.00359293936715459 -0.178981755425404
C16orf7 ENSG00000075399 0.00359304632204427 0.188315717833804
GDEP ENSG00000251321 0.00360504137244922 0.139225436794472
COPS8 ENSG00000198612 0.0036287018593858 -0.134800014377468
JAG1 ENSG00000101384 0.00364862654132964 0.0790401353424705
ZNF544 ENSG00000198131 0.00364925426677494 -0.114271356030977
LRRC8A ENSG00000136802 0.00364968572981186 -0.1127805038041
PLXNA2 ENSG00000076356 0.00366114064514139 0.138701796755909
FBL ENSG00000105202 0.0036785799268264 -0.165385332380444
CANX ENSG00000127022 0.00368654177085437 -0.109368016589165
PNPLA3 ENSG00000100344 0.00370767629296665 0.178612839253052
NFAM1 ENSG00000235568 0.00372140264695979 0.132603091670581
CEACAM4 ENSG00000105352 0.00376086742238898 0.145180673932361
ZNF259 ENSG00000109917 0.0037699016627297 -0.146886003514252
MATR3 ENSG00000015479 0.00377733404884985 -0.120050121230428
SYPL1 ENSG00000008282 0.00378895397091725 -0.138152676563691
STAB1 ENSG00000010327 0.00380852284371505 0.137365941050308
SLC19A1 ENSG00000173638 0.003811978138701 0.10021629141382
NARG2 ENSG00000128915 0.00382664859717809 -0.110360676177563
ALDH1L2 ENSG00000136010 0.00386387615915527 0.133456367825427
BPTF ENSG00000171634 0.00388699193408047 -0.0959939693150986
PIM3 ENSG00000198355 0.00389283504561732 0.167872996766261
ZNF396 ENSG00000186496 0.00389824557216381 0.113149873135222
OR2M3 ENSG00000228198 0.0039046078892998 0.131192801172358
TNIK ENSG00000154310 0.00390957375439017 -0.123822002243691
THUMPD1 ENSG00000066654 0.00391549187970455 -0.149663984752036
KLF7 ENSG00000118263 0.00392030751192285 0.124900011338644
IRAK3 ENSG00000090376 0.00393001722290538 0.14459095339584
MAGT1 ENSG00000102158 0.00393159568799492 -0.108234826610529
ITGA6 ENSG00000091409 0.00393891630154333 -0.133508147013568
NDUFB9 ENSG00000147684 0.00394926432939976 -0.12725892550473
TEX10 ENSG00000136891 0.00397066867017535 -0.134882983918709
GRHL2 ENSG00000083307 0.0039718044909724 0.087727054278193
ADAM8 ENSG00000151651 0.00398428502206399 0.109331246742161
STYX ENSG00000198252 0.00399037362914118 -0.132607750154525
OCIAD1 ENSG00000109180 0.00401491034892188 -0.103245936709992
DEFA6 ENSG00000164822 0.00403250234711706 0.191524591627637
OR52K2 ENSG00000181963 0.0040445808883077 0.153689810452462
GK5 ENSG00000175066 0.00406822912582571 -0.189045756611561
TMEM106B ENSG00000106460 0.00407101940368877 -0.130140876974566
DDX21 ENSG00000165732 0.00407431474039167 -0.110134221952423
ZNF548 ENSG00000188785 0.00408437232385187 -0.137567796943257
C7orf33 ENSG00000170279 0.00408677514966655 0.19006749266762
PTPLAD1 ENSG00000074696 0.00409786671267449 -0.136431985243816
HNRNPR ENSG00000125944 0.00411161701397778 -0.115682350629342
OR5AU1 ENSG00000169327 0.00411316751185811 0.185247386264596
C8orf40 ENSG00000176209 0.00411389867122312 -0.175184366545671
TOMM40 ENSG00000130204 0.00411987091552091 -0.178411457905062
KRT36 ENSG00000126337 0.00413009571538152 0.185250358591187
ASB5 ENSG00000164122 0.00414147986224365 0.127019214636863
ERG ENSG00000157554 0.00414374248027197 0.0695876069571154
GBP3 ENSG00000117226 0.00414691092269057 -0.179987401860741
DGUOK ENSG00000114956 0.00414733719353119 -0.168242875322216
KIAA1430 ENSG00000164323 0.00414855265543837 -0.101013742296653
BASP1 ENSG00000176788 0.00416345670283152 0.171565610612676
WDR43 ENSG00000163811 0.00419047437922719 -0.129908833383694
GRIN1 ENSG00000176884 0.00419368412559616 0.102289122019785
PPHLN1 ENSG00000134283 0.00419530487537653 -0.0860751286079981
OR8S1 ENSG00000197376 0.00419715259040867 0.184544632464356
IPO11 ENSG00000086200 0.00419848350433679 -0.132429420597243
PTDSS1 ENSG00000156471 0.00421226507010425 -0.127832545853297
MLLT4-AS1 ENSG00000198221 0.0042548537080311 0.128599649493995
CLTCL1 ENSG00000070371 0.00426473361795643 0.108614568897971
DLG1 ENSG00000075711 0.00427895108359756 -0.0824754242911694
FCGR3A ENSG00000203747 0.00428768425156956 -0.170036823572671
STIM2 ENSG00000109689 0.0043085436044625 -0.101134086765962
ACVR1B ENSG00000135503 0.00431266321721333 0.0953989614638928
MRGPRX4 ENSG00000179817 0.0043260749079297 0.185172330197037
RUFY4 ENSG00000188282 0.004350888916436 0.187796694587844
DMXL2 ENSG00000104093 0.00436840662860052 0.135018984206647
NR1D2 ENSG00000174738 0.00441187400481182 -0.125406031057625
EIF3L ENSG00000100129 0.00441354722167681 -0.134848184789165
CLDN18 ENSG00000066405 0.00442525022286004 0.110432965391735
ATAD2B ENSG00000119778 0.0044254919680569 -0.143224391294483
PADI4 ENSG00000159339 0.00444108965994631 0.183979107542855
CASP1 ENSG00000137752 0.00446333465205569 0.117595262401306
PPFIA3 ENSG00000177380 0.00447293871567155 0.0997512464907917
MCTP2 ENSG00000140563 0.00447887198237198 0.131781722606033
NOX5 ENSG00000255346 0.00448497453578983 0.108031926386251
SOCS4 ENSG00000180008 0.00452857974347578 -0.111859300453336
HNRPDL ENSG00000152795 0.00453471770957246 -0.107762550592455
ATP6V1B2 ENSG00000147416 0.00453606511635183 0.139407060865555
ZNF516 ENSG00000101493 0.00459843609200341 0.140673570377536
PISD ENSG00000241878 0.00460079792930076 0.124881443442135
LIMK2 ENSG00000182541 0.00460396265973625 0.128513663832074
SSR3 ENSG00000114850 0.0046083186827406 -0.103962273785065
POLR3GL ENSG00000121851 0.00461206976208056 -0.148809622703987
TRPM7 ENSG00000092439 0.00461694480103785 -0.137231439501733
MRPS10 ENSG00000048544 0.00461715852432626 -0.134224487938462
PHKG1 ENSG00000164776 0.00461848524407399 0.131989767791387
CC2D2A ENSG00000048342 0.00463293112967705 0.175004312493744
NCF2 ENSG00000116701 0.00463347550978929 0.161239624858094
CDYL ENSG00000153046 0.00464069704292234 -0.112136023671574
DNMT1 ENSG00000130816 0.00465427975569451 -0.125753623568052
ATF7IP ENSG00000171681 0.00465864495309387 -0.0979440827780382
RPF2 ENSG00000197498 0.004681468253012 -0.171866661650573
DNTTIP2 ENSG00000067334 0.00476305699388668 -0.164383582706462
HCST ENSG00000126264 0.00477648800813537 -0.16561489870724
NEDD8 ENSG00000129559 0.00477951067012584 -0.122506057467076
RANGRF ENSG00000108961 0.00480056251758068 -0.18291675917713
SLC25A3 ENSG00000075415 0.00481125191316437 -0.130449033230587
CKAP5 ENSG00000175216 0.00481188791985786 -0.134134559783759
RXRA ENSG00000186350 0.00481467633687544 0.133588024490616
GLT1D1 ENSG00000151948 0.00482973350176266 0.152704545295741
TAS2R30 ENSG00000256188 0.00483094999984024 -0.140165863552013
TRPM6 ENSG00000119121 0.00483398235747325 0.149637187967961
ATAD1 ENSG00000138138 0.00484135104572599 -0.128925007222428
SIRPA ENSG00000198053 0.00485944226706536 0.149190125899853
RTN3 ENSG00000133318 0.00487120368207183 0.160429695334802
CDK11A ENSG00000008128 0.0048743153483495 0.148851718833061
UBXN11 ENSG00000158062 0.00487493942147207 0.0979801651352813
MRPS18C ENSG00000163319 0.00488242705323042 -0.178914338125734
ISG20 ENSG00000172183 0.00488347053583059 -0.173909309570392
PPAP2C ENSG00000141934 0.00488387213171304 0.128205650565774
PCNXL4 ENSG00000126773 0.00490414291570726 -0.136898000708111
EIF3M ENSG00000149100 0.00492139420505786 -0.113867665131216
ABCE1 ENSG00000164163 0.00493347479406403 -0.123990969922223
PHC3 ENSG00000173889 0.0049394812975892 -0.0850124888697588
POGZ ENSG00000143442 0.00494525237568619 0.0847327399864966
PPP3CC ENSG00000120910 0.00497808360953208 -0.174335177742841
NDUFS1 ENSG00000023228 0.00499764652928305 -0.104568548417725
CAMK2G ENSG00000148660 0.0050163853565355 0.0887195296254973
MTFMT ENSG00000103707 0.00502028929885729 0.133084496490364
ITM2A ENSG00000078596 0.00502645140708336 -0.157370697734801
LDOC1L ENSG00000188636 0.00503033734217991 -0.126662264556906
PXK ENSG00000168297 0.00503122585006663 0.124772491147741
NARF ENSG00000141562 0.0050325989418276 0.110884831621958
FAM54B ENSG00000117640 0.00503758368368141 -0.0963773183923788
COG2 ENSG00000135775 0.00505626223196988 -0.132735904358775
UBE2K ENSG00000078140 0.00507021118664263 -0.097288746060487
AVPR2 ENSG00000126895 0.00508230836408755 0.181281506661253
AGL ENSG00000162688 0.00509140433437238 -0.115798040689134
RNF130 ENSG00000113269 0.00510392488877886 0.175963513647482
TMEM180 ENSG00000138111 0.005104862044565 0.0902787357277612
TMEM91 ENSG00000142046 0.0051158517161297 0.153701706227623
ZC3H14 ENSG00000100722 0.00512851306038963 -0.111891438879661
TMEM136 ENSG00000181264 0.0051448067197418 0.0771383581392636
GFOD1 ENSG00000145990 0.00514686819008727 -0.139147435701458
OR2W1 ENSG00000204704 0.00515307534370539 0.183019349864557
C2orf53 ENSG00000186143 0.00518382199663571 0.177228345825059
FCRL3 ENSG00000160856 0.00519362691084952 -0.145801850709058
RAP2B ENSG00000181467 0.00519817219747457 -0.114222798271192
RDX ENSG00000137710 0.00520171667266864 0.088159698903618
ATPAF1 ENSG00000123472 0.00520285064455451 -0.103944236027451
CTC-205M6.2 ENSG00000245060 0.00521359997240883 -0.184675006691038
GTSE1 ENSG00000075218 0.00525042342089604 0.128581984907232
CLIP4 ENSG00000115295 0.00526042624194503 -0.10484946493717
ARHGEF9 ENSG00000131089 0.00526827797634982 -0.115725639918852
CLEC7A ENSG00000172243 0.00532478843991604 0.133579004417153
MYO1F ENSG00000142347 0.00533135384796054 0.128114133126526
SSBP1 ENSG00000106028 0.00533747144779741 -0.146504224194822
CALCOCO1 ENSG00000012822 0.00535133386511049 0.117118111351933
PHC2 ENSG00000134686 0.00535746674131185 0.141853401853292
UNC5CL ENSG00000124602 0.00536096166465967 0.165194804102654
CPQ ENSG00000104324 0.0053837387556106 0.141845398745993
CDX1 ENSG00000113722 0.00542376420036829 0.129117667730262
DCLK1 ENSG00000133083 0.00544485903267952 0.0919231226054709
ETS1 ENSG00000134954 0.00545131772281606 -0.126882772324762
MAN1C1 ENSG00000117643 0.00546755538741952 -0.113488616371948
RNF2 ENSG00000121481 0.00547504733204297 -0.1290285374492
WDR67 ENSG00000156787 0.00548289599569163 -0.125239502679791
SLC22A10 ENSG00000184999 0.00548399137194314 0.10770235334016
IMP3 ENSG00000177971 0.00548490863293846 -0.140254667792899
FAM98B ENSG00000171262 0.00550080972369276 -0.114690109510443
FOXO3 ENSG00000118689 0.00550513420589425 0.17267631895932
GOT2 ENSG00000125166 0.00550557754197795 -0.0992828306631653
NOP58 ENSG00000055044 0.00550888096429161 -0.133751728484779
CBR4 ENSG00000145439 0.00553718806177667 -0.101768705379057
DPY30 ENSG00000162961 0.00553979192875098 -0.179249600727103
TMEM106A ENSG00000184988 0.005542375889796 0.0986050871473858
FYN ENSG00000010810 0.00558502458724272 -0.166049713492412
LINC00657 ENSG00000260032 0.00560148407571785 -0.159225950470547
GCNT7 ENSG00000124091 0.00560243510130088 0.181897533212384
SNAPC3 ENSG00000164975 0.00560403893326698 -0.117387958275288
RPL27 ENSG00000131469 0.00560676645467234 -0.156188358729107
TATDN2 ENSG00000157014 0.00562970180583308 -0.118469723576356
HIST1H2AE ENSG00000168274 0.00563338014055424 -0.142129744335334
ZNF507 ENSG00000168813 0.00565470219971387 -0.0969621296488528
TMEM64 ENSG00000180694 0.00565488677938167 -0.0859743573173386
AKAP11 ENSG00000023516 0.00566925380394894 -0.123244927640095
MALSU1 ENSG00000156928 0.00566993507420842 -0.153422555586544
ARL11 ENSG00000152213 0.0056723810994964 0.138061355160142
ENOPH1 ENSG00000145293 0.00568724292558236 -0.128085846229611
AKAP2 ENSG00000241978 0.00568797428091906 -0.128797479121681
FOXE3 ENSG00000186790 0.00569243294376497 0.174305159243172
HSPA1A ENSG00000204389 0.00569994158676793 0.152017077905267
MCM8 ENSG00000125885 0.00572207570376215 -0.108061262358047
PLAC8 ENSG00000145287 0.00572561806600878 -0.129632445827524
C21orf59 ENSG00000159079 0.00572860582680494 -0.109054490234534
BTRC ENSG00000166167 0.00572950217259676 -0.102156024387162
NDFIP1 ENSG00000131507 0.00572981183995116 -0.121043798791664
ADRA1A ENSG00000120907 0.00573897548726147 0.0933964417815499
SEC14L1 ENSG00000129657 0.00574244633808188 0.122972448417592
BAZ2B ENSG00000123636 0.00575297865889839 0.129734998816914
ITGB3BP ENSG00000142856 0.00575823197758049 -0.144409647032863
FAM190B ENSG00000107771 0.00576219730926355 -0.110759257885991
ACYP1 ENSG00000119640 0.00576963624878704 -0.170661380332829
SOHLH1 ENSG00000165643 0.00577391530661263 0.177140872140308
THEMIS2 ENSG00000130775 0.00577421213542471 0.115935712314304
SENP5 ENSG00000119231 0.00577687520922431 -0.104443885561874
TBC1D2 ENSG00000095383 0.00577784291920338 0.175321002888625
RARRES3 ENSG00000133321 0.00577823106172343 -0.123378416110349
SYP ENSG00000102003 0.00578619777728962 0.109282233106026
LY9 ENSG00000122224 0.00585399214472571 -0.128473018628485
TPCN2 ENSG00000162341 0.00588964770563522 0.107919034550567
RNF145 ENSG00000145860 0.00588978388407821 0.082511378132355
ARHGEF10L ENSG00000074964 0.00589403319800728 0.0870906415391579
NDUFB8 ENSG00000166136 0.00589746845459988 -0.130348813689085
SLC30A2 ENSG00000158014 0.0058978186158986 0.126128403606355
DNAJC1 ENSG00000136770 0.00590634907728721 -0.129142401222563
SLC11A1 ENSG00000018280 0.00591833592389149 0.127732613872054
ARID1A ENSG00000117713 0.00592964904989004 0.0873907168682522
SIN3A ENSG00000169375 0.00595272929366355 -0.107439242757522
SLC38A1 ENSG00000111371 0.00595663927452104 -0.168640828608917
BAG3 ENSG00000151929 0.0059631712097873 -0.175441740440151
HS3ST4 ENSG00000182601 0.00599267869925143 0.171558202604299
ZNF136 ENSG00000196646 0.00599283138269438 -0.120451170110571
TTTY12 ENSG00000237048 0.0059972691754979 0.15628390224462
CRB3 ENSG00000130545 0.00599786482335096 0.12810011196734
AC091878.1 ENSG00000215196 0.00600785589194927 0.169981740188988
FPR2 ENSG00000171049 0.00601101360315762 0.151478816373388
ADARB2 ENSG00000185736 0.00601151527038584 0.100204641066576
TNRC18 ENSG00000182095 0.00601445012000991 0.174948137545466
GPR107 ENSG00000148358 0.00601810982282219 0.087318915131865
ELP3 ENSG00000134014 0.00601818366954376 -0.118143457549573
IL17RD ENSG00000144730 0.00603765556643789 0.09119779197363
KDR ENSG00000128052 0.0060435843793851 0.128361924796265
IQSEC2 ENSG00000124313 0.00605407879178186 0.171080255559903
ALDH3B1 ENSG00000006534 0.00607382771511707 0.107227989356237
IL34 ENSG00000157368 0.0060791820931026 0.133405102884423
FXR1 ENSG00000114416 0.00608183855995975 -0.126805671781486
UFC1 ENSG00000143222 0.00609619735195624 -0.151155384788155
MAML3 ENSG00000196782 0.00611640230405098 0.171775737203322
TCF12 ENSG00000140262 0.00611953700152459 -0.0810673164275322
MST1R ENSG00000164078 0.00611965635752305 0.0951900308343281
KIFAP3 ENSG00000075945 0.00612765004982741 -0.146009740973954
IMMT ENSG00000132305 0.00613030677594462 -0.102464794919078
C1orf174 ENSG00000198912 0.00613188045325897 -0.122486220725035
CTXN1 ENSG00000178531 0.00613227832948886 0.170269843715466
TRAF5 ENSG00000082512 0.00614473468676638 -0.134096055389943
OR4N4 ENSG00000183706 0.00620570629790551 0.17439980405634
FAM214B ENSG00000005238 0.00621999627448437 0.1501270506525
ADAM9 ENSG00000168615 0.00624716315295398 0.114381340820535
PLCB2 ENSG00000137841 0.00624944374995819 0.108878105253905
PFKP ENSG00000067057 0.00625326690862894 -0.15738675199488
SLC35F3 ENSG00000183780 0.00625956528194948 -0.178324946993786
RYK ENSG00000163785 0.00626055792815909 -0.170025923603759
AASDH ENSG00000157426 0.00626541812245928 -0.106995169356267
TALDO1 ENSG00000177156 0.00626951829115533 0.127186548549222
SPPL2A ENSG00000138600 0.00634770029453893 -0.16905049411672
ITGAD ENSG00000156886 0.006350743180024 0.123248232703783
GNAI2 ENSG00000114353 0.00639337454194205 0.0982395958129351
DPCD ENSG00000166171 0.0063985501764119 0.126482488644113
RPL15 ENSG00000174748 0.00642725448189913 -0.111137811492055
ATOH8 ENSG00000168874 0.00643311992342903 0.168790978473697
SEMA4B ENSG00000185033 0.0064501503578146 0.124472672265478
HK2 ENSG00000159399 0.00647385400702546 0.164363060247178
ZBTB38 ENSG00000177311 0.00648699993636418 -0.105229657777276
PRKCD ENSG00000163932 0.00649161228541192 0.149499595460932
FAF1 ENSG00000185104 0.00650655464888736 -0.085816325722496
PEX11G ENSG00000104883 0.00650883837303707 0.173655059028302
TRAPPC9 ENSG00000167632 0.00653925472793222 0.168705982334169
MTO1 ENSG00000135297 0.00661066375640572 -0.16888140088563
PAICS ENSG00000128050 0.00662579094938518 -0.127141564267883
NFE2L1 ENSG00000082641 0.00662973557178615 0.094876925430093
PDE6B ENSG00000133256 0.00664178220618111 -0.0934898125961679
SLFN13 ENSG00000154760 0.00664469907229209 -0.11472125161181
CMA1 ENSG00000092009 0.00664776455872682 -0.174151118848016
RPL18A ENSG00000105640 0.00665102729672633 0.129224092143647
AMZ2 ENSG00000196704 0.0066921525937502 -0.17657317636578
LRP2BP ENSG00000109771 0.00672728644819334 -0.1797039351732
PSTPIP1 ENSG00000140368 0.00675658101731052 0.0953377085504387
IDNK ENSG00000148057 0.00678520889694674 -0.165311432421314
SLAMF7 ENSG00000026751 0.00678768471010392 -0.13173138191734
SIK3 ENSG00000160584 0.00679794324870002 0.127743033539164
PFN3 ENSG00000196570 0.00680163341941791 0.169279356081065
THPO ENSG00000090534 0.00681359751346154 0.0922465288006764
MCU ENSG00000156026 0.00681790200936565 0.127686652949461
MLIP ENSG00000146147 0.00687417200963867 0.104089974153709
MAD2L2 ENSG00000116670 0.00687463583869139 -0.164474342189377
ATAD5 ENSG00000176208 0.00691184018866931 -0.176217684880169
ITGB1BP1 ENSG00000119185 0.00691717913573343 -0.109725496954381
G3BP2 ENSG00000138757 0.00692717704705469 -0.102875932506981
TLE4 ENSG00000106829 0.00693071064908329 0.0988348773567725
IL1B ENSG00000125538 0.00693193257751237 0.174169772448499
C12orf57 ENSG00000111678 0.00696229590529772 -0.172175932520684
VAV1 ENSG00000141968 0.00696329239257164 0.14746439901394
CASP4 ENSG00000196954 0.00697657649234905 0.132432199390875
WDR44 ENSG00000131725 0.00700816118624565 -0.104082002645798
ATP6V0A1 ENSG00000033627 0.00702071326181228 0.122795850678141
NUP93 ENSG00000102900 0.0070221058232608 -0.152412316769431
MMD ENSG00000108960 0.00704209352292598 -0.134563023182684
SLC25A26 ENSG00000144741 0.00706767034817372 -0.127780623182103
CD79A ENSG00000105369 0.0070768967990416 -0.150936569604868
PRPH2 ENSG00000112619 0.00710573749069403 0.12085016458047
OR9I1 ENSG00000172377 0.00710968674355558 0.173353997520368
PRR22 ENSG00000212123 0.00712814972730998 0.177286786722496
STEAP4 ENSG00000127954 0.00713277031982154 0.156918510112521
DSC2 ENSG00000134755 0.00713914184461842 0.13746506412602
ZNF721 ENSG00000182903 0.00714659413399292 -0.174194576339439
KRT9 ENSG00000171403 0.00715205160878211 0.121408300054112
CELF3 ENSG00000159409 0.00715262435942916 0.0925213744874495
S100A9 ENSG00000163220 0.00716731273055591 0.171290718386715
ITGAX ENSG00000140678 0.00718261386792454 0.122389812808855
DAG1 ENSG00000173402 0.00720285593113068 -0.0813818126645543
MRPS35 ENSG00000061794 0.00722576850814267 -0.124422483531847
FAM117B ENSG00000138439 0.00722755628348537 -0.12736261491941
C9orf47 ENSG00000186354 0.00723768361031394 0.12661861706372
RNF24 ENSG00000101236 0.00726321008013761 0.143635408248937
SFXN1 ENSG00000164466 0.00726861645826885 -0.128144571808295
CDKN2C ENSG00000123080 0.0072877635069947 0.1251603999545
PSMD7 ENSG00000103035 0.00729670803125534 -0.122033056565308
P2RX5 ENSG00000083454 0.00729812120333325 -0.11266727158907
SLC5A3 ENSG00000198743 0.00730824159198701 -0.176626508341622
DOK3 ENSG00000146094 0.00732028132814127 0.124381328038244
RPE ENSG00000197713 0.00733048060862078 -0.129688757692408
TMEM248 ENSG00000106609 0.00735461370756147 -0.118018579221035
HSD17B13 ENSG00000170509 0.00736920104043034 0.108242375262127
UBA52 ENSG00000221983 0.00739421222914987 -0.114647915156811
PVRIG ENSG00000213413 0.00739889408007955 -0.154618502300533
CD300LB ENSG00000178789 0.00742758114825942 0.137999280173437
ALPL ENSG00000162551 0.00742868816817245 0.153177855745531
TRIM4 ENSG00000146833 0.00743968449794216 -0.104074913709769
UBA1 ENSG00000130985 0.00746951908469437 0.119810861014379
GTF2A2 ENSG00000140307 0.00747888779269034 -0.113519025496115
NHLH2 ENSG00000177551 0.00752694391828642 0.103491889661869
SIKE1 ENSG00000052723 0.00754031810978212 -0.130391162667419
TTYH1 ENSG00000167614 0.00755468757940828 0.0784906787402562
ERCC6L2 ENSG00000182150 0.00756090301556045 -0.0995965021029407
LRTM2 ENSG00000166159 0.0075659772397959 0.124247482640498
SH3BGRL ENSG00000131171 0.00758880952117352 -0.119847155626283
OR2B3 ENSG00000204703 0.00760367068667193 0.178032173467968
SLC16A7 ENSG00000118596 0.00760780328683422 -0.112891562297969
CDC42EP3 ENSG00000163171 0.0076172764189543 0.137796193313006
TRAV12-3 ENSG00000211794 0.00761743698094914 -0.164474069269352
NHP2 ENSG00000145912 0.00765907793573591 -0.153969613599657
CTDSPL2 ENSG00000137770 0.00766029496459021 -0.112584903758384
C5orf45 ENSG00000161010 0.00766284120685303 0.093680621816704
MYO1E ENSG00000157483 0.00767210635292009 0.127159248384713
ARL6IP5 ENSG00000144746 0.00767620275866366 -0.109723939566596
ICAM2 ENSG00000108622 0.00767985841620472 -0.0862864840218217
ECI2 ENSG00000198721 0.00769149595879348 -0.119757624400171
PTPRE ENSG00000132334 0.00769534472981459 0.111096060631424
POLR1B ENSG00000125630 0.00770450876630913 -0.101126413303414
MAPRE2 ENSG00000166974 0.00771661497995528 -0.0851859758691704
CUL2 ENSG00000108094 0.00773836820784265 -0.133020265868127
ZNF555 ENSG00000186300 0.00776049708593721 0.172778322170864
SRP72 ENSG00000174780 0.00777907678521358 -0.120431744674227
ODZ4 ENSG00000149256 0.00782313384857974 0.122140007772792
ZC3HAV1L ENSG00000146858 0.00782972160667647 -0.139095280408248
ALDH2 ENSG00000111275 0.00784082431074837 0.136756156980923
ITK ENSG00000113263 0.00788611305493209 -0.133413433788717
ANGPTL2 ENSG00000136859 0.00789212658563313 0.107038271804004
SLC25A32 ENSG00000164933 0.00791136465124373 -0.126660914844853
IL10RA ENSG00000110324 0.00793841649964911 -0.123945528224227
TMEM127 ENSG00000135956 0.00795400085571176 0.09699457134869
CASP10 ENSG00000003400 0.00803600644886771 -0.0865882043079983
CPXM2 ENSG00000121898 0.00803821010719714 0.119187857057224
CLEC4D ENSG00000166527 0.00805307859747826 0.148266286023584
AATK ENSG00000181409 0.00813881765278161 0.16253151234183
SIGLEC11 ENSG00000161640 0.00814985645338826 0.122816329294022
CTCFL ENSG00000124092 0.00815673009280973 0.0780060653767299
MUC1 ENSG00000185499 0.00815799712018235 0.0692761618175431
SNORA47 ENSG00000238961 0.00816643445347024 0.168507474605832
TRAM1 ENSG00000067167 0.00817296392159709 -0.125224728768344
PGRMC2 ENSG00000164040 0.00817360674678121 -0.129655642075752
IRF8 ENSG00000140968 0.00821091045493277 -0.125955582002935
MRPL39 ENSG00000154719 0.00823288275898243 -0.136212558418836
ARL4C ENSG00000188042 0.00831410774096542 -0.111433423075115
HIST1H2AI ENSG00000196747 0.00832203298608062 -0.128146790400117
BCL2L14 ENSG00000121380 0.00832220121738695 0.102391917757571
SGPL1 ENSG00000166224 0.0083787385550296 -0.119788183488719
NLRC3 ENSG00000167984 0.00838891245802792 -0.16710420522373
CARD17 ENSG00000255221 0.00839527412719153 0.126422281780708
PCNT ENSG00000160299 0.00839576157258767 -0.158321651425125
PLCXD2 ENSG00000240891 0.00840175311467591 0.170884241239452
CCR6 ENSG00000112486 0.0084174103356756 -0.119959369224976
DMTF1 ENSG00000135164 0.00842210428927294 -0.106064336969128
SEPT11 ENSG00000138758 0.00844286819997562 -0.10157664099273
LCK ENSG00000182866 0.00846013654572588 -0.126232959090694
TBRG1 ENSG00000154144 0.00846484834382613 -0.0737217947305056
KIAA0825 ENSG00000185261 0.00847167866013576 0.165526588656058
VDR ENSG00000111424 0.00848212889397049 0.0962815333144204
TNKS2 ENSG00000107854 0.0084868614172926 -0.0939818206960477
KDM4C ENSG00000107077 0.00849918034346441 -0.0894145866916075
CMC1 ENSG00000187118 0.00851327171954725 -0.164578116743298
ZNF664 ENSG00000179195 0.00854932102107385 -0.102610522875764
TXNDC15 ENSG00000113621 0.0085806307104434 -0.107408809073256
STX3 ENSG00000166900 0.00858881326709277 0.125072297717845
GPR77 ENSG00000134830 0.00861647470970273 0.172547942117404
HAND2 ENSG00000164107 0.00861910803397569 0.11745508980556
MTF1 ENSG00000188786 0.00871777513209479 0.112372662053997
IQSEC1 ENSG00000144711 0.00871826952901033 0.10000303280116
CAMSAP3 ENSG00000076826 0.0087425846096784 0.0950365881829173
ARFRP1 ENSG00000101246 0.00877130157489995 0.102449523372511
COMMD7 ENSG00000149600 0.0088091087085657 -0.157809631501225
TMEM126A ENSG00000171202 0.00881601457104394 -0.166094134086053
PIN4 ENSG00000102309 0.00881675799661616 -0.167856957752765
CDH4 ENSG00000179242 0.00882449782393236 0.167970416889403
CLEC2D ENSG00000069493 0.00883823929494451 -0.13904065743167
MYH7B ENSG00000078814 0.00883873755488297 0.120794328351477
CD209 ENSG00000090659 0.00886896278896168 0.091908863987221
P2RX2 ENSG00000187848 0.00888398275391218 0.0913303134909412
TMED2 ENSG00000086598 0.00888671855912993 -0.124203184335457
VSIG4 ENSG00000155659 0.00890090850863041 0.111434515503103
FAM13B ENSG00000031003 0.0089038639853396 -0.0966550305080169
FBXO36 ENSG00000153832 0.00890484860136401 0.125103895532687
CLEC5A ENSG00000258227 0.00891644411111356 0.114450326837088
SERGEF ENSG00000129158 0.00893206182659578 -0.108258614274632
SRSF3 ENSG00000112081 0.00893268601508525 -0.105284292762909
FASLG ENSG00000117560 0.00893781034250947 -0.126960230569749
POU2F2 ENSG00000028277 0.00895600695415548 0.0784253838660049
NLRX1 ENSG00000160703 0.00898453967248786 0.107835677409574
CSF3R ENSG00000119535 0.00900223777422743 0.131407452594929
PICALM ENSG00000073921 0.00900283840624501 0.112427028790366
CDC37L1 ENSG00000106993 0.00902676454964652 -0.111522120470363
LINC00303 ENSG00000176754 0.00903120101175062 0.164402449226192
ESYT1 ENSG00000139641 0.00903578581251775 -0.160509820943219
DEFB125 ENSG00000178591 0.00906089780777912 0.172588485186353
PDCD2L ENSG00000126249 0.0090905314196826 -0.169038282537351
GSN ENSG00000148180 0.0091075981616259 0.155721417552247
CTLA4 ENSG00000163599 0.0091276017371194 -0.10487978194487
DDHD2 ENSG00000085788 0.00913654710489184 -0.106058192343203
MRGPRF ENSG00000172935 0.0091693850442947 0.120900155381141
RABGAP1 ENSG00000011454 0.00917839156710506 -0.10529636970017
C2orf43 ENSG00000118961 0.00917877299603088 -0.0840684507265866
CCDC48 ENSG00000114654 0.00918173137764548 0.102770271010272
ARHGAP25 ENSG00000163219 0.00919737138136223 0.0990376839978962
PRR14 ENSG00000156858 0.00922255990567232 0.170584284712516
CRISPLD2 ENSG00000103196 0.00922689530398429 0.110916464478165
TMEM52 ENSG00000178821 0.00924851827778731 0.170660311531813
HMGCLL1 ENSG00000146151 0.00925420541928262 0.120122075765574
RPL30 ENSG00000156482 0.00926188425820261 -0.124215619632824
ZNF763 ENSG00000197054 0.00927266660016759 -0.139599933326654
SLC12A2 ENSG00000064651 0.00927273468175732 -0.103311609626491
ARHGAP26 ENSG00000145819 0.00929297381745497 0.110959435322532
DUSP10 ENSG00000143507 0.00931421678496505 -0.103445388323927
DIABLO ENSG00000184047 0.00934071393922876 -0.16026701032258
RAX2 ENSG00000173976 0.00935790988657282 0.163450347375949
DUS3L ENSG00000141994 0.00935888163224292 0.108284853950398
APPL1 ENSG00000157500 0.00935975765435052 -0.0919418168053033
RBM48 ENSG00000127993 0.00936732066884749 -0.0920724275918201
RRAGB ENSG00000083750 0.0093766767781061 -0.167289180744047
ZNF562 ENSG00000171466 0.00937706432166548 -0.0976782307563355
LCMT2 ENSG00000168806 0.00937907534563382 -0.100697250718738
DBX2 ENSG00000185610 0.00939452093408319 0.157619667310069
NUP205 ENSG00000155561 0.00941504952054643 -0.108808465729145
IGF2R ENSG00000197081 0.00941583871433791 0.134720864498013
ARMCX3 ENSG00000102401 0.00942455837876696 -0.11662158456715
RP11-10A14.4 ENSG00000253426 0.00943189799337731 0.171016169221302
VNN1 ENSG00000112299 0.00945759639015333 0.13882319333183
IMP4 ENSG00000136718 0.00946763739984133 -0.166160873605815
LAT ENSG00000213658 0.00948372940142615 -0.127786253804883
MSH6 ENSG00000116062 0.00948569514913435 -0.120253370269368
SHKBP1 ENSG00000160410 0.00949493578886505 0.112890760154049
ITPA ENSG00000125877 0.00949777117360028 -0.117456189831974
KARS ENSG00000065427 0.00950069390903328 -0.133505539709934
MBP ENSG00000197971 0.00950366512768926 0.0769783874380136
RP11-797H7.5 ENSG00000189316 0.00953976730497324 0.169724458119716
TCP1 ENSG00000120438 0.00955064231136878 -0.114834403708209
MAGED2 ENSG00000102316 0.00955440947728479 -0.0927573443785673
SS18L2 ENSG00000008324 0.00958004179626164 -0.156307292895175
OGT ENSG00000147162 0.00958028761364186 -0.104660267307172
FARS2 ENSG00000145982 0.00959608654076482 -0.121494337068358
QPCTL ENSG00000011478 0.00962790858221846 0.160607818248285
COL7A1 ENSG00000114270 0.00963443222852146 0.170057415370679
IFFO1 ENSG00000010295 0.00964666699648145 0.106842891283555
C21orf33 ENSG00000160221 0.00965852080984792 -0.111508088731746
NCOA7 ENSG00000111912 0.00966171141027903 -0.111881165865763
SRSF6 ENSG00000124193 0.00967390155869883 -0.114783896511641
NAA15 ENSG00000164134 0.00969309453944741 -0.103481400161881
BANK1 ENSG00000153064 0.00969558496870502 -0.132573086210161
A4GALT ENSG00000128274 0.00969850009650348 0.123855411542277
VRK2 ENSG00000028116 0.00969869550122173 -0.166773129650974
PRKCQ ENSG00000065675 0.00970275432039044 -0.112823261848784
DDX18 ENSG00000088205 0.00973818617351771 -0.116677545505985
PRKX ENSG00000183943 0.00975806370635258 -0.116640851836276
CAMP ENSG00000164047 0.00976306203669778 0.169292377975501
DNAJC2 ENSG00000105821 0.00978059922289721 -0.144243314501127
DAD1 ENSG00000129562 0.00979910099985686 -0.109793706235927
KRIT1 ENSG00000001631 0.00980428283683575 -0.0997927613928626
C3orf27 ENSG00000198685 0.00980625093401758 0.169266682391179
DGCR14 ENSG00000100056 0.00983161367471246 0.118882265722718
OR6K2 ENSG00000196171 0.009836532655213 0.166104660192817
RALGAPB ENSG00000170471 0.00985569395795599 -0.0839801160143523
GINS2 ENSG00000131153 0.00987870450750592 -0.171222222444353
ST8SIA5 ENSG00000101638 0.00988716189726305 0.101298332274328
UNC5D ENSG00000156687 0.00991564728053006 0.10061603168795
DENND3 ENSG00000105339 0.00993780877477456 0.116050289868426
MAT2B ENSG00000038274 0.00994182843275735 -0.121162434169326
RCOR2 ENSG00000167771 0.0100534449443957 0.168043393457781
GALNT8 ENSG00000130035 0.0100693602258886 0.166293665817785
EDN3 ENSG00000124205 0.0100769356450009 0.0878068936678911
LHB ENSG00000104826 0.0100826972703412 0.151272454072547
TOX ENSG00000198846 0.010097263104544 -0.107143903235183
TAAR8 ENSG00000146385 0.0101129875624681 0.153173178216621
OSBPL3 ENSG00000070882 0.0101272161688422 -0.108147238491129
DHX15 ENSG00000109606 0.0101442703098695 -0.147998164330414
SEMA3B ENSG00000012171 0.0101511165939183 0.104277037754451
TAS2R19 ENSG00000212124 0.0101905254847412 -0.172315427559961
APOBEC3D ENSG00000243811 0.0102012424513618 -0.134268458215727
SLC22A6 ENSG00000197901 0.0102190769037916 0.0955772383845812
SLFN5 ENSG00000166750 0.0102234658292146 -0.119426492585431
FRMD5 ENSG00000171877 0.010231291973678 0.171558007064511
APMAP ENSG00000101474 0.0102444130612949 0.121240390729567
CNTN6 ENSG00000134115 0.0102645987968521 0.168864710587096
KCTD8 ENSG00000183783 0.0102649336205521 0.0960002290982029
BTBD6 ENSG00000184887 0.0102803042029673 -0.157019593946369
DAB2 ENSG00000153071 0.0102939497729353 -0.10540108323423
THBD ENSG00000178726 0.0103096102359127 0.143616450934133
RNF44 ENSG00000146083 0.0103152057060257 0.111867116813682
NIPAL3 ENSG00000001461 0.0103262890886784 -0.124014220545956
HCK ENSG00000101336 0.0103289659040621 0.142704591093764
C12orf40 ENSG00000180116 0.0103424867901847 0.116815507102576
C10orf88 ENSG00000119965 0.010345642103851 -0.167436672525489
FNDC4 ENSG00000115226 0.0103917506482516 0.169303089450468
ILDR1 ENSG00000145103 0.0104106744756822 0.112972246789989
MICALL2 ENSG00000164877 0.0104173511751996 0.10691764253772
PSAP ENSG00000197746 0.0104591045205106 0.114498255986912
NRG1 ENSG00000157168 0.0104969663811061 0.0969948217037805
C12orf54 ENSG00000177627 0.0105095785606035 0.170307517541314
CXorf65 ENSG00000204165 0.0105096599106038 -0.164093825387677
CYC1 ENSG00000179091 0.0105123806519884 -0.11817523622916
DOK6 ENSG00000206052 0.0105470070847162 -0.122703406059768
USP38 ENSG00000170185 0.0105670303873463 -0.105657548725836
KANK2 ENSG00000197256 0.0105951801451708 0.110470597501804
AJAP1 ENSG00000196581 0.0105976070038078 -0.10100456557225
RAN ENSG00000132341 0.0106211222715051 -0.0959867084296971
RNFT1 ENSG00000189050 0.0106499500636083 -0.0857103869289118
BCKDHB ENSG00000083123 0.0106650382758213 -0.0950868904961145
C11orf42 ENSG00000180878 0.0106733833981504 0.167936791791755
FAM83C ENSG00000125998 0.0107175846499533 0.121544327052821
ZBTB4 ENSG00000174282 0.0107416362173122 -0.0891689536822321
H6PD ENSG00000049239 0.0107558544676711 0.0843752458489316
ABCA6 ENSG00000154262 0.010780512953165 0.0987005928463544
CD69 ENSG00000110848 0.0108128545738363 -0.109067024165334
PDSS1 ENSG00000148459 0.0108214339636268 -0.16269010325351
ELF3 ENSG00000163435 0.0108299953142488 0.101670122573652
CSTF3 ENSG00000176102 0.0108428305755741 -0.10911094670777
OXNAD1 ENSG00000154814 0.0108592985020882 -0.122041247743782
SPINK14 ENSG00000196800 0.0108636671721909 0.167059803899677
ZNF280C ENSG00000056277 0.0108778253181751 -0.0991683813267631
C16orf87 ENSG00000155330 0.010885380225703 -0.131611382550443
CBX2 ENSG00000173894 0.0108986640533353 0.0977805879143262
SYT4 ENSG00000132872 0.0109488091117774 0.0695477797824982
KCTD21 ENSG00000188997 0.0109719127855693 0.118508657937062
TSPAN16 ENSG00000130167 0.0109794927586287 0.137585924169249
ANAPC16 ENSG00000166295 0.010992389594396 -0.117749342242342
SIK1 ENSG00000142178 0.0110103343512328 -0.168467584685813
KCNRG ENSG00000198553 0.0110212375401711 0.139700372271386
TAS2R14 ENSG00000212127 0.0110358151818241 -0.17164306484191
CASP6 ENSG00000138794 0.0110406751978959 -0.154983780265145
TOP2B ENSG00000077097 0.0110599548521416 -0.128953237871165
SLC12A9 ENSG00000146828 0.0110717954649812 0.0940658634861665
SPRR1A ENSG00000169474 0.0110899673575254 0.113957243218568
SKP1 ENSG00000113558 0.0110937960910726 -0.122278516735983
KLF12 ENSG00000118922 0.0111006840880601 -0.0991338786526753
RP11-299H22.3 ENSG00000166104 0.0111118772553673 0.155608486378249
LCE1D ENSG00000172155 0.0111316361008805 0.136664572093817
PLG ENSG00000122194 0.0111698886404332 0.0987655748982191
CCT4 ENSG00000115484 0.0111807049745053 -0.126248889099787
ZMYM6NB ENSG00000243749 0.0111813718342473 -0.158122090067434
PLA2G3 ENSG00000100078 0.0111937104769445 0.167058830760071
SPI1 ENSG00000066336 0.0112264467810225 0.137648710471071
REEP2 ENSG00000132563 0.0112505898058031 0.093999160812668
ZNF787 ENSG00000142409 0.0112508039945122 0.161542104863169
OTOR ENSG00000125879 0.0112579017062045 0.167497701584063
PMS2CL ENSG00000187953 0.0112598534332036 -0.162789230568285
SLC32A1 ENSG00000101438 0.0113152951858872 0.115911593239115
HIST1H2AG ENSG00000196787 0.01132924049372 -0.120119853683936
ARPP19 ENSG00000128989 0.0113442241437728 -0.121815184602846
LST1 ENSG00000204482 0.0113802266010749 0.136218458575154
HDAC2 ENSG00000196591 0.011394920230744 -0.116476499276831
MGAT4A ENSG00000071073 0.0113983368136544 -0.0983243631690454
RASGRP4 ENSG00000171777 0.011422880696724 0.138503783083306
OR2W5 ENSG00000203664 0.0114483120492336 0.163357626408501
LRRC45 ENSG00000169683 0.01148779946005 0.152195581843478
INPP5K ENSG00000132376 0.0115130491328869 0.112376256007248
NEU4 ENSG00000204099 0.0115276204042481 0.156664823765936
RASSF2 ENSG00000101265 0.011546917828644 0.118665308859148
NXNL2 ENSG00000130045 0.0115804827547552 0.0942822370402798
SAMD4A ENSG00000020577 0.0115846344810608 0.0767113857544189
PYHIN1 ENSG00000163564 0.0116025537522133 -0.126519229093314
GLUD1 ENSG00000148672 0.0116183749332501 -0.121922886043628
ANO10 ENSG00000160746 0.0116422908518846 0.158306988490547
WDR78 ENSG00000152763 0.0116555118362044 0.095765695791078
WDFY2 ENSG00000139668 0.0116616508810698 0.15249100457215
CRB2 ENSG00000148204 0.0116634147016716 0.166600012384663
C21orf7 ENSG00000156265 0.0116869040779747 -0.109156185170769
PCSK7 ENSG00000160613 0.0117116101571089 -0.133291045998179
NADK ENSG00000008130 0.0117141503928046 0.109576680814297
DIS3L ENSG00000166938 0.0117181256090924 -0.113592991775265
CFB ENSG00000243649 0.011728074526567 0.0870408600340829
C14orf166B ENSG00000100565 0.0117764243754654 0.12065959506232
FBLN2 ENSG00000163520 0.0117964029265437 0.116494426910716
LRAT ENSG00000121207 0.011819071612142 0.0940303353296318
C12orf39 ENSG00000134548 0.0118234040643929 -0.125388772554452
CDX2 ENSG00000165556 0.0118317450179722 0.15853089893026
GPATCH8 ENSG00000186566 0.0118850332912637 -0.0967202952985877
MS4A1 ENSG00000156738 0.0119121121899901 -0.137719561024172
HFE ENSG00000010704 0.0119236599829817 0.0714647678451127
MLPH ENSG00000115648 0.0119353020216968 0.071644981785605
OR10A2 ENSG00000170790 0.0119408503084862 0.165373218360692
EXOSC7 ENSG00000075914 0.0119458964456855 -0.115228083271884
LSP1 ENSG00000130592 0.0119729407395332 0.110569062579249
TMEM181 ENSG00000146433 0.0119872276660998 -0.132314365511882
EMC2 ENSG00000104412 0.0120228089798457 -0.154868641725224
COX5B ENSG00000135940 0.0120257874855643 -0.15752545760448
PIP4K2C ENSG00000166908 0.0120297509440532 0.155890003299889
CLASRP ENSG00000104859 0.0120431447391558 0.153881486517658
SON ENSG00000159140 0.0120472646352281 -0.0926404011455488
NAT10 ENSG00000135372 0.0120601305815944 -0.103330090260597
MCM6 ENSG00000076003 0.0120647770734412 -0.101473823605345
DNAL1 ENSG00000119661 0.0120712374991769 0.166530200509801
CHRAC1 ENSG00000104472 0.0120726582867686 -0.0959210608121255
LY6D ENSG00000167656 0.012084515681969 0.119632435690533
CHMP4A ENSG00000254505 0.0121051121524188 -0.112339988215476
KLHDC4 ENSG00000104731 0.0121436973115295 -0.156541678800799
PARP1 ENSG00000143799 0.0121530490212441 -0.0966500339567234
FREM2 ENSG00000150893 0.0121704177888396 0.113480534409456
PAPPA2 ENSG00000116183 0.0122092174034695 0.0848490678570557
TP53RK ENSG00000172315 0.0122133277811116 -0.0948837899340525
TBX5 ENSG00000089225 0.0122410102240844 0.0700428181472971
CFLAR ENSG00000003402 0.0122989761205473 0.117610207011051
SEL1L3 ENSG00000091490 0.0123107171770922 -0.11071026849373
RP11-110G21.1 ENSG00000228801 0.0123374866888202 0.163893437754038
SLC25A44 ENSG00000160785 0.0123748255989735 0.102258893875334
GPRIN3 ENSG00000185477 0.0123951181064211 -0.118399224570094
RARRES1 ENSG00000118849 0.0124021198108894 -0.116544865970427
QPCT ENSG00000115828 0.012406957967431 0.153103565071653
CEP192 ENSG00000101639 0.012407549038537 -0.153506423881437
CARD6 ENSG00000132357 0.0124077297755812 0.110406500228635
MFSD6 ENSG00000151690 0.012414682778642 -0.109811126287236
RDH14 ENSG00000240857 0.0124250138819336 -0.149845991085984
SPIN1 ENSG00000106723 0.0124333268445315 -0.0996823979977586
SIDT1 ENSG00000072858 0.0124378924454697 -0.112252015616786
TSPAN33 ENSG00000158457 0.0124429057037688 -0.151304977356707
ACOX1 ENSG00000161533 0.0124667129339888 0.122088156468563
RP11-488C13.5 ENSG00000258301 0.0124832201315795 0.165008510933166
KTN1 ENSG00000126777 0.0125010652842475 -0.090223056586098
C3orf38 ENSG00000179021 0.0125048771767577 -0.114013816295649
SP1 ENSG00000185591 0.0125226945857239 0.118275141990768
C3orf17 ENSG00000163608 0.0125586893604404 -0.0915103992460103
SCARNA14 ENSG00000252712 0.0125690545950866 -0.145312602047809
TMEM209 ENSG00000146842 0.0125986160260925 -0.120516856466956
C20orf26 ENSG00000089101 0.012643545832885 0.111265801256049
SLC39A10 ENSG00000196950 0.0126436292567574 -0.104037290513648
BTG3 ENSG00000154640 0.0126559117460084 -0.166492119887664
AQP8 ENSG00000103375 0.0126572182674126 0.160891371512843
TLR6 ENSG00000174130 0.0126631813114228 0.132385533812103
WIPF2 ENSG00000171475 0.0126736298825608 0.0825017489123194
AC004696.2 ENSG00000166770 0.012700368882471 -0.104050099021106
ODF3B ENSG00000177989 0.0127562103884452 0.107256570481486
CROCC ENSG00000058453 0.0127567459434115 -0.105012125654652
MAF ENSG00000178573 0.0127605986223831 -0.0941172080980514
SLC16A3 ENSG00000141526 0.0127838494849809 0.0984803833640433
AGAP5 ENSG00000172650 0.0128085175696989 -0.15643168297565
ZMAT4 ENSG00000165061 0.0128182046080667 0.163724477262641
PSEN1 ENSG00000080815 0.0128995721918501 0.0910317098342744
TPD52L2 ENSG00000101150 0.0129290812516235 0.10951438833136
PCID2 ENSG00000126226 0.0129642348674038 -0.100641117739423
WEE1 ENSG00000166483 0.0129700102467613 -0.154808287223824
PHF12 ENSG00000109118 0.0129792054203791 0.0869982933186551
CUL1 ENSG00000055130 0.012983141872007 -0.11717462272218
SGSM3 ENSG00000100359 0.0130370546231499 0.0921442889510223
RARA ENSG00000131759 0.0130887038672396 0.0937792548114335
ASPH ENSG00000198363 0.0130914151315321 0.085854454534077
SORL1 ENSG00000137642 0.0131267322637752 0.126388780072205
OPA3 ENSG00000125741 0.0131783336096 0.0794566064242462
PI16 ENSG00000164530 0.0131817868348248 0.0834911703258371
ADRB2 ENSG00000169252 0.0132039798338748 -0.157108106716648
TMEM50B ENSG00000142188 0.0132105443943549 -0.10365191907594
SHROOM1 ENSG00000164403 0.0132151883264538 0.149776627524601
GNA15 ENSG00000060558 0.0132764027223666 0.098368883304775
UBE2G2 ENSG00000184787 0.0133110368694618 -0.101840056567299
ASAP1 ENSG00000153317 0.0133290064783619 0.115451287025298
TRPC4 ENSG00000133107 0.0133455385448569 0.158713081197305
CCDC33 ENSG00000140481 0.0133479544861537 0.0823830175733664
CCDC124 ENSG00000007080 0.0133587577677146 0.150294106959093
CTR9 ENSG00000198730 0.0133698368187878 -0.146729735711852
PLA2G1B ENSG00000170890 0.0133939580481614 0.0961448776441825
PDE7A ENSG00000205268 0.0134035581063064 -0.105343800991225
BEND7 ENSG00000165626 0.0134073056227812 0.119205291333919
MRPL20 ENSG00000242485 0.0134576861792112 -0.0995722905016415
FFAR2 ENSG00000126262 0.0134746729490542 0.149243653409999
CYP20A1 ENSG00000119004 0.0135177085943532 -0.126663127163028
RRP15 ENSG00000067533 0.013530988806658 -0.117048550705719
RAB5C ENSG00000108774 0.0135535991262811 0.106790822826677
CYP2A13 ENSG00000197838 0.0135573799853104 0.155945919918485
SNX20 ENSG00000167208 0.0135619124009675 0.0866925727099792
TMEM168 ENSG00000146802 0.0135831291214181 -0.118796254520913
ALG2 ENSG00000119523 0.0135985910311116 -0.089968790534828
TAF10 ENSG00000166337 0.0136105920689047 -0.123853340466345
CEBPZ ENSG00000115816 0.0136205112497713 -0.146314266500319
ELK3 ENSG00000111145 0.0136548750734669 -0.125444575660977
AIM1 ENSG00000112297 0.0136584166490259 0.0951969546860825
FOXP2 ENSG00000128573 0.0136722529034761 0.0704642917370375
SMYD1 ENSG00000115593 0.0136880087814795 0.11763455745653
UBE2Q2 ENSG00000140367 0.0136880452145757 -0.10265979443134
PRKCG ENSG00000126583 0.0137319425550975 0.0824997504995887
RP11-169K16.7 ENSG00000233954 0.013778194522598 -0.148702072529428
CRISP3 ENSG00000096006 0.0137787954761492 0.135986994257983
LPCAT2 ENSG00000087253 0.01383337098367 0.117544776254828
CLEC4M ENSG00000104938 0.0138468486285616 0.0639167677121522
TCERG1 ENSG00000113649 0.0138546045365578 -0.0962252102781855
MYL7 ENSG00000106631 0.0138887399321297 0.154212393006514
RAB7L1 ENSG00000117280 0.0139141726254468 -0.0835077023410546
RNF212 ENSG00000178222 0.0139169954810184 0.0920850344074207
PCYOX1L ENSG00000145882 0.0139237514654711 -0.157052145806104
ATP1B3 ENSG00000069849 0.0139352724028873 -0.124451224759788
CHRNA5 ENSG00000169684 0.0139426381187936 0.111643384529988
FXYD6 ENSG00000137726 0.0139522813858521 0.115960598175119
DPP10 ENSG00000175497 0.014004539749068 0.0936463757833252
RAB7A ENSG00000075785 0.0140086654151861 0.104924072147996
PIPOX ENSG00000179761 0.0140123403210295 0.164267028623571
KBTBD11 ENSG00000176595 0.0140504202285004 0.100718466711173
SLC26A8 ENSG00000112053 0.0140650677358048 0.165930976168426
MAL2 ENSG00000147676 0.0140855581029098 0.113747397708619
TERF1 ENSG00000147601 0.0141314339179153 -0.115823145639588
OR2M7 ENSG00000177186 0.0141386192073153 0.111945640826179
ANXA7 ENSG00000138279 0.014170920328904 -0.107817905070744
SMYD3 ENSG00000185420 0.0141751644861727 -0.111921911464376
KLK6 ENSG00000167755 0.01419228143142 0.0900030580284048
KIAA0930 ENSG00000100364 0.0141965045955695 0.0777334751983892
PIGK ENSG00000142892 0.0142220213896764 -0.095263120145227
DCK ENSG00000156136 0.014260796773317 -0.105055881535431
ECH1 ENSG00000104823 0.0142716990367419 -0.159754854461168
SULT1B1 ENSG00000173597 0.0142765199329885 0.152431446351878
SNX18 ENSG00000178996 0.0142766247893943 0.0978627569956676
HLA-DRA ENSG00000204287 0.0142864121886558 -0.126123912029052
PATL2 ENSG00000229474 0.0142914981020552 -0.157595599545744
SWSAP1 ENSG00000173928 0.0143250835774892 0.114241858728937
CCDC13 ENSG00000244607 0.0143261166064635 0.116163209433818
SLC30A7 ENSG00000162695 0.0143403624966895 -0.101645221393893
PROSER1 ENSG00000120685 0.0143502133344766 -0.104867765319101
FPR1 ENSG00000171051 0.0143629283819798 0.14947076596486
CDA ENSG00000158825 0.0143655476379292 0.139776454349864
MT1F ENSG00000198417 0.0144127804473231 -0.13119392008521
DAPK2 ENSG00000035664 0.0144379721880179 0.120047829471312
ART4 ENSG00000111339 0.0144604996992338 0.159748294807472
GJB3 ENSG00000188910 0.0144721513835668 -0.155999804563137
SLC38A3 ENSG00000188338 0.0144827485629894 0.11105895726167
GADD45A ENSG00000116717 0.0145310463247895 0.146831851003061
C1orf115 ENSG00000162817 0.0145327611768767 0.160337671907012
USP28 ENSG00000048028 0.0145389540569893 -0.0979312504521394
MTPN ENSG00000105887 0.0145471437704579 -0.103609595783391
REG1P ENSG00000204787 0.0145491498118102 -0.161885680900527
RP11-701P16.1 ENSG00000249138 0.0145593091631781 0.148666199564255
FYTTD1 ENSG00000122068 0.0145902241026534 -0.0990815647189527
CD22 ENSG00000012124 0.0145953508171779 -0.129207594238985
RGR ENSG00000148604 0.0146016159128264 0.0967737429102519
CCDC74B ENSG00000152076 0.0146236169418912 0.114268067057302
RP4-604K5.1 ENSG00000183291 0.0146453454718936 -0.132279851048136
FBXL17 ENSG00000145743 0.0146603349095522 -0.0944486006226726
LINC00319 ENSG00000188660 0.0146711925606575 0.16031572517587
FOSL2 ENSG00000075426 0.0146801111711833 0.10639445061307
PPP1R3G ENSG00000219607 0.0147470532202555 0.160723208442393
CPAMD8 ENSG00000160111 0.0147502851040257 0.0951386554495474
NDUFC2 ENSG00000151366 0.0147851347482764 -0.0988792572369549
RAB27B ENSG00000041353 0.0147871731404991 -0.148386646906064
NUDT22 ENSG00000149761 0.0148041389467982 0.0854074032901507
DENND5A ENSG00000184014 0.0148142595194871 0.115116009740647
TTYH2 ENSG00000141540 0.0148271891708938 0.0958143383166012
MLXIPL ENSG00000009950 0.0148452919642085 0.0931017049476077
ANKIB1 ENSG00000001629 0.0148608618761179 -0.103215860811792
ANKRD34A ENSG00000181039 0.0148629846181206 0.161520927779742
TOMM22 ENSG00000100216 0.0148876816963508 -0.106711563430105
TBXAS1 ENSG00000059377 0.0149313767726484 0.0900953449944288
UBIAD1 ENSG00000120942 0.0149352366914416 -0.0986079353479228
BCL9 ENSG00000116128 0.0149387630233711 0.111753492454941
TCF4 ENSG00000196628 0.0149451289513386 -0.0854251231393371
EXOSC10 ENSG00000171824 0.0149452570942532 -0.111674646028993
SMG7 ENSG00000116698 0.0149531625354003 0.101735162283391
OR7A5 ENSG00000188269 0.0149564531697867 0.157116422114272
DLD ENSG00000091140 0.014957272960436 -0.118474599410801
MFGE8 ENSG00000140545 0.0149973223763553 0.0991527723314962
HUNK ENSG00000142149 0.0150021251602697 0.109140483934231
COQ6 ENSG00000119723 0.0150257576759211 0.0871275744763175
SLC25A37 ENSG00000147454 0.0150628862376033 0.127558246216188
MON1B ENSG00000103111 0.0150871439919495 0.0967463762066059
FAM84A ENSG00000162981 0.0150877118720049 0.114699169984141
RP11-184A2.3 ENSG00000229672 0.0151256398432981 0.153037977433377
SMTN ENSG00000183963 0.0151274306270054 0.0701595959805159
STK39 ENSG00000198648 0.0151460052300099 -0.107044000677405
DEFB123 ENSG00000180424 0.01515775096922 0.112056614060617
PRRC2A ENSG00000204469 0.0151611124541128 0.0861175120213924
YIPF5 ENSG00000145817 0.0152408852309844 -0.101310314283375
CYP4F3 ENSG00000186529 0.0152719693211136 0.124190994076327
TMSB15B ENSG00000158427 0.0152774108562237 -0.160839547738742
ARHGAP27 ENSG00000159314 0.0152871908516146 0.0735771816937751
C11orf58 ENSG00000110696 0.0152951640980324 -0.149502072892194
AC004870.3 ENSG00000229192 0.0153087407520977 0.157877405866724
TRAF3IP3 ENSG00000009790 0.0153344761833732 -0.0969456033988667
EIF1AX ENSG00000173674 0.0153530963680035 -0.141596054049024
TMEM194B ENSG00000189362 0.015375820602812 -0.114790379115825
EPHA8 ENSG00000070886 0.0154054816000029 0.0934479087375963
ZNF557 ENSG00000130544 0.0154518476231902 -0.098301476936641
POT1 ENSG00000128513 0.0154664812875999 -0.0971673213176668
RPL32 ENSG00000144713 0.0154674321794105 -0.119251309391939
HEATR5B ENSG00000008869 0.01549648360274 -0.127610096003404
NDUFA12 ENSG00000184752 0.0155019278257478 -0.149381463400509
KIAA1704 ENSG00000133114 0.0155745364311634 -0.0822724038028694
FOPNL ENSG00000133393 0.015577301550629 -0.0955197160395881
DNAJB1 ENSG00000132002 0.0155787061140176 -0.107441364249434
GIF ENSG00000134812 0.0155796772763145 0.0963616352062905
ZFYVE9 ENSG00000157077 0.0156204801918766 -0.0977762214082621
GMIP ENSG00000089639 0.0156239162815796 0.0912596353868975
ZSCAN16 ENSG00000196812 0.0156530137406741 -0.147428875498949
CCNI2 ENSG00000205089 0.0156530204623676 0.107925537585228
FAM19A3 ENSG00000184599 0.0156693257735313 0.112796547555339
MAN2A1 ENSG00000112893 0.0156907504859865 -0.157545889767041
YTHDC2 ENSG00000047188 0.0157043499079946 -0.115213559473835
ARHGAP9 ENSG00000123329 0.0157248043476483 0.0866973758897007
ACSS2 ENSG00000131069 0.0157749158867637 0.108967175292804
MTR ENSG00000116984 0.0157752547881775 -0.0764736295084639
TFDP2 ENSG00000114126 0.0157849822488402 -0.113430236061166
C11orf94 ENSG00000234776 0.0158223362889139 0.155490124914429
ZXDB ENSG00000198455 0.015824182377516 -0.115401110885829
EXOSC6 ENSG00000223496 0.0158579768110424 -0.150170036853584
TLN1 ENSG00000137076 0.0158617004875039 0.107588029793761
RNF113A ENSG00000125352 0.0159108729997284 -0.136847475795437
FCGRT ENSG00000104870 0.0159286927241748 0.0967091367937063
OSCAR ENSG00000170909 0.0159465806167784 0.134290701355945
TCEAL7 ENSG00000182916 0.015964843722235 0.142068907440399
C3orf62 ENSG00000188315 0.0159674256231786 0.0944085427584679
SORT1 ENSG00000134243 0.0159806249842622 0.114038545977936
WDR70 ENSG00000082068 0.0159843280118385 -0.142634011872309
HMGCS1 ENSG00000112972 0.0159922098146363 -0.116451935890765
RAD17 ENSG00000152942 0.0160136432113956 -0.0939272842465584
FAU ENSG00000149806 0.0160419007696013 -0.133748344372215
NDUFAF3 ENSG00000178057 0.0160448138543139 -0.122752115602606
TBC1D24 ENSG00000162065 0.0161279977547335 0.0959559268623485
KCNQ2 ENSG00000075043 0.0161657784240811 0.0773240627703654
DGCR2 ENSG00000070413 0.0161780246301449 0.0764775618444713
RPL13P5 ENSG00000240370 0.0161936709165671 0.148369520540667
EMB ENSG00000170571 0.0162151058612254 -0.14163664594283
MRPL51 ENSG00000111639 0.0162304480782275 -0.140675920853546
SLC7A2 ENSG00000003989 0.0162464813556973 0.0800789228023128
NEURL ENSG00000107954 0.0162473977241763 0.0940148164263609
BST1 ENSG00000109743 0.0162649019002049 0.143809491336016
PRKD2 ENSG00000105287 0.0162705434122175 0.111201635831532
GLIS2 ENSG00000126603 0.0162819997933394 0.113458619137252
FTSJD1 ENSG00000180917 0.0163147788458174 -0.137053070989684
CDH3 ENSG00000062038 0.0163186123281888 0.11447863984515
HTATIP2 ENSG00000109854 0.0163248688736059 0.103688207603579
PRKAG3 ENSG00000115592 0.016329406544442 0.081198057435646
STX10 ENSG00000104915 0.0163306178466286 0.108581996915084
KIAA0141 ENSG00000081791 0.0163861121605043 -0.0852323167354243
M6PR ENSG00000003056 0.0163929536433823 -0.141707261094617
CEACAM1 ENSG00000079385 0.016441925165264 0.11522342044024
WDR63 ENSG00000162643 0.0164827411916875 0.153349712357243
FAM208A ENSG00000163946 0.0164877930481474 -0.106743939246233
FAM19A4 ENSG00000163377 0.0164942744688478 -0.15823280088568
HCN4 ENSG00000138622 0.0164955267026539 0.108916758469348
BAIAP3 ENSG00000007516 0.0164967138987455 0.075488614776467
SPOCK3 ENSG00000196104 0.0165301997033237 0.0545241975589681
TMEM92 ENSG00000167105 0.016536512186471 0.118251132952406
OR5K3 ENSG00000206536 0.0165731421699664 0.155965666164154
SLC6A15 ENSG00000072041 0.0165811505225731 0.110669045951611
DPYSL4 ENSG00000151640 0.0165837680622268 0.111417536339457
SEC16A ENSG00000148396 0.0166176827408785 0.0810392812084795
FHIT ENSG00000189283 0.0166259425457381 -0.142972671303486
FOXN4 ENSG00000139445 0.0166480702064655 0.152001518625524
CCL4 ENSG00000129277 0.0166560147773986 -0.120158549320629
GNG2 ENSG00000186469 0.016678720603485 -0.0947302348475524
STX2 ENSG00000111450 0.0166959320330379 -0.144546129749046
UBE2E1 ENSG00000170142 0.0167061695843943 -0.135815680810236
DNAJC3 ENSG00000102580 0.0167152021147104 0.139481086448188
TREML2 ENSG00000112195 0.01673323220464 0.109424916292057
SOD1 ENSG00000142168 0.0167407095825208 -0.124381245792523
STARD9 ENSG00000159433 0.0167533148872219 -0.123742274118859
MED7 ENSG00000155868 0.0167678684077142 0.159815897786834
KANSL1L ENSG00000144445 0.01677686421471 -0.0991303587055123
ACP2 ENSG00000134575 0.0167911170978307 0.0670558353423737
STAT6 ENSG00000166888 0.0168022348748463 0.0974631583744062
SEC61G ENSG00000132432 0.0168026119007746 -0.142911999773411
RELT ENSG00000054967 0.0168167699993569 0.118024837533475
FBXO6 ENSG00000116663 0.0168277971789624 -0.15799058281705
HDHD2 ENSG00000167220 0.0168343924987314 -0.0924643640465609
RTKN ENSG00000114993 0.0168355931095211 0.0882689836828319
WIPI2 ENSG00000157954 0.0168443677432844 0.0869841301392313
RPAP2 ENSG00000122484 0.0168625198815106 -0.117190540884039
IKZF1 ENSG00000185811 0.0168790906366822 -0.0848207731486339
ARL8A ENSG00000143862 0.0168837761323903 0.110776887074295
LILRB2 ENSG00000131042 0.0169318887348976 0.127097904047599
TAPBP ENSG00000231925 0.0169672185068643 0.080703684632643
LNPEP ENSG00000113441 0.0169712586913382 -0.151166334958955
CDH13 ENSG00000140945 0.0169756784242387 0.0751455157952119
TRAC ENSG00000229164 0.0169921698646126 -0.127084506714379
LINC00272 ENSG00000203729 0.0170356878234345 -0.156212755180125
CMPK1 ENSG00000162368 0.017050576595656 -0.109289529727015
FAM217B ENSG00000196227 0.0171169490969256 0.090813033723948
NUDT15 ENSG00000136159 0.0171401870784322 -0.156996952973955
CXCL1 ENSG00000163739 0.0171432571147899 0.113431531853702
ATMIN ENSG00000166454 0.0171442717735091 -0.114745044557884
ISLR2 ENSG00000167178 0.017147429693208 0.0907540997775143
SHISA7 ENSG00000187902 0.0171596546095797 0.111250479987459
DPY19L1 ENSG00000173852 0.0171756583312546 -0.124909497678407
SEMA3E ENSG00000170381 0.0172127524600421 0.0916896183103889
ATP13A1 ENSG00000105726 0.0173075445441567 0.143040718464528
ZNF337 ENSG00000130684 0.0173218681519035 -0.101545295878389
TACC3 ENSG00000013810 0.0173340689986805 0.0836590199964753
C19orf53 ENSG00000104979 0.0173709858094125 -0.140220262081237
C5 ENSG00000106804 0.0173712203931349 0.159579532544006
PDE1B ENSG00000123360 0.0174657712814729 0.0846234765064629
PRPSAP1 ENSG00000161542 0.0174707041475403 -0.110525628302896
PLXNC1 ENSG00000136040 0.0174918573746027 0.122296287775504
C4orf3 ENSG00000164096 0.0175124401515374 -0.101763732163431
FOXRED2 ENSG00000100350 0.0175216503538495 0.0772930482748694
POU3F1 ENSG00000185668 0.0175342438722324 0.107329707349664
AC093063.1 ENSG00000226025 0.0175419118727138 0.158993039441208
PIN1 ENSG00000127445 0.017542641541427 0.116294599459323
COA5 ENSG00000183513 0.0175777990277669 -0.111508963622628
SNHG12 ENSG00000197989 0.0176007347418668 -0.131914138730015
FAM129B ENSG00000136830 0.0176281841037752 0.117173919644443
P2RY13 ENSG00000181631 0.0176460116174215 0.125476980990324
ANKRD1 ENSG00000148677 0.0176909943150517 0.149134208807722
R3HDM4 ENSG00000198858 0.0176927972353436 0.118683701369814
FAM69A ENSG00000154511 0.017701149470533 -0.097618285500515
TMEM202 ENSG00000187806 0.0177039112611702 0.142214620809615
S100A12 ENSG00000163221 0.0177401738893472 0.147570019492302
MOCS2 ENSG00000164172 0.0177590695900443 -0.150094231649459
LRRC25 ENSG00000175489 0.0177594698339485 0.113769751633469
OBSCN ENSG00000154358 0.0177597152452116 -0.109080953296052
YME1L1 ENSG00000136758 0.0178696975422191 -0.0923557850339976
NDUFS4 ENSG00000164258 0.0178715459110642 -0.150747864091049
CGGBP1 ENSG00000163320 0.0179073140635878 -0.0970242221481949
VPS52 ENSG00000223501 0.0179293859668657 -0.0861560743902248
EMID1 ENSG00000186998 0.0179370102112609 0.141609879350574
KLF6 ENSG00000067082 0.0179549718421694 0.0984987760295453
PGBD5 ENSG00000177614 0.0179649178357779 0.086486127697505
C12orf65 ENSG00000130921 0.0179706307995527 -0.118610314156528
DDX3X ENSG00000215301 0.017982446700084 0.0823438538072233
EIF4A3 ENSG00000141543 0.0179914802883645 -0.137937841660616
MREG ENSG00000118242 0.0180211342129553 -0.151250282934048
NPC1 ENSG00000141458 0.0180218120197854 -0.118521060758685
GPR56 ENSG00000205336 0.0180342233423803 -0.105751112236996
COQ4 ENSG00000167113 0.01805240006569 -0.110251836993098
FADD ENSG00000168040 0.0180623814342856 0.111778533406128
CILP2 ENSG00000160161 0.0180869918286999 0.146457552514502
CBLN1 ENSG00000102924 0.018104543265037 0.110071140384209
ZNF212 ENSG00000170260 0.0181564770959586 -0.153288813371344
TMCC1 ENSG00000172765 0.0181991067527983 0.103499142511811
FGD4 ENSG00000139132 0.0182047365378593 0.11013601775913
ACOX3 ENSG00000087008 0.0182063426183056 -0.148061425213278
UXT ENSG00000126756 0.0182119296689677 -0.137905741941929
CPSF4 ENSG00000160917 0.0182204439866248 -0.0854160956682667
KCTD13 ENSG00000174943 0.0182518734181242 0.145246725621115
PAMR1 ENSG00000149090 0.0182571451167703 0.106098986918323
MCOLN1 ENSG00000090674 0.0182590875561379 0.117441637969455
SSR1 ENSG00000124783 0.0182715865079118 -0.0659413420305844
ZDHHC21 ENSG00000175893 0.018273603668645 -0.120261424953838
PRKCI ENSG00000163558 0.0182755260077231 -0.144591459880268
GPR183 ENSG00000169508 0.0182805272149989 -0.127055027797527
BIRC5 ENSG00000089685 0.0182930024879269 0.0557837934081677
NDUFB2 ENSG00000090266 0.0183041790311303 -0.0971654769152266
DIMT1 ENSG00000086189 0.0183197584189911 -0.0894728613734025
TYW1 ENSG00000198874 0.0183456677084888 -0.156246016837751
ASB1 ENSG00000065802 0.0184149083659874 -0.103627427246221
ATAD3A ENSG00000197785 0.0184387110667745 -0.131628828277806
ANP32E ENSG00000143401 0.0184511301893798 -0.104522625873241
DNAJC5 ENSG00000101152 0.0184929739314342 0.0832864289334346
APBB3 ENSG00000113108 0.0185024560702735 0.0957898227394127
ZNF572 ENSG00000180938 0.0185392734840863 -0.112481766480014
C5AR1 ENSG00000197405 0.0185420212915377 0.133718658002837
KATNB1 ENSG00000140854 0.0185708504846077 0.113291589427392
JMY ENSG00000152409 0.0185808369603585 -0.113143121687431
LRRTM1 ENSG00000162951 0.0185853529669786 0.0885442526365726
C3orf26 ENSG00000184220 0.0185910310510321 -0.156853075989955
EBNA1BP2 ENSG00000117395 0.0185949882064874 -0.0846370816745129
JPH4 ENSG00000092051 0.01863667126066 0.0964735274843756
TAS2R13 ENSG00000212128 0.018637039652099 0.156753670067247
C11orf31 ENSG00000211450 0.0186727383677892 -0.140853887905413
DNAH10 ENSG00000197653 0.0186959910259511 0.157550774379625
APOBEC3C ENSG00000244509 0.0187423142275386 -0.111409086271753
SIM1 ENSG00000112246 0.0187793393174526 0.149864115951358
NRTN ENSG00000171119 0.0187962511099456 0.111306314329105
PRM2 ENSG00000122304 0.0188021195687878 0.148794395224373
KHDRBS1 ENSG00000121774 0.0188162716730217 -0.0795184034634855
MYO15A ENSG00000091536 0.0188344641222051 0.0821143070017335
LHX6 ENSG00000106852 0.0188679648801635 0.0771402833343214
RHBDL2 ENSG00000158315 0.0188832589590248 0.0841041282210901
MAN1A2 ENSG00000198162 0.0188851048190275 -0.0985913992421038
CSNK2A2 ENSG00000070770 0.0189488695829504 -0.0926975314342669
GLUL ENSG00000135821 0.0189663750846219 0.109224756274104
AGPAT5 ENSG00000155189 0.0189909792854833 -0.0987284970571858
TLK1 ENSG00000198586 0.0190173713200767 -0.0958412942235421
LMNB1 ENSG00000113368 0.0190187233490189 0.118105617485873
HRH2 ENSG00000113749 0.0190592153778982 0.108251548442412
BAG5 ENSG00000166170 0.0190636582405677 -0.0793379791530893
RPL5 ENSG00000122406 0.0190647056591314 -0.137230521413297
HERPUD1 ENSG00000051108 0.0190777918849895 -0.0958882347551039
PCDHGC3 ENSG00000240184 0.0191053742144271 0.141919945551285
VN1R1 ENSG00000178201 0.0191234679021748 0.150926830508869
UBE2N ENSG00000177889 0.0191388275090246 -0.142479180469046
VMA21 ENSG00000160131 0.0191394392436888 -0.117588156585009
KRTAP25-1 ENSG00000232263 0.0191480196892219 0.15080310587899
BTBD17 ENSG00000204347 0.019165142047658 0.110902338916433
TRIB1 ENSG00000173334 0.0191663098025408 0.12796591031959
NCAM1 ENSG00000149294 0.0191673141396931 -0.0835279545635873
SSH1 ENSG00000084112 0.0191825416291858 0.0768063951018302
ENGASE ENSG00000167280 0.0192150670054177 0.0906554321235047
PCDHB14 ENSG00000120327 0.0192256035974504 -0.150307001630969
SECISBP2L ENSG00000138593 0.01924425044605 -0.0911802980711823
C9orf123 ENSG00000137038 0.0192669732837329 -0.0872849105872447
C19orf35 ENSG00000188305 0.0192852698280868 0.128018210440165
FCN1 ENSG00000085265 0.0192958826990384 0.128966433411834
BCL7A ENSG00000110987 0.0193014329385254 -0.0974616265377495
EFEMP1 ENSG00000115380 0.0193405820184924 0.0918931280581661
THEMIS ENSG00000172673 0.0193508635734085 -0.121913275617335
PPL ENSG00000118898 0.019384493679844 0.0899213775104654
C19orf10 ENSG00000074842 0.019398487182731 -0.127176386241575
CD33 ENSG00000105383 0.0194214312504515 0.089130392815157
CA2 ENSG00000104267 0.0194260499565431 -0.147842586154064
MAGIX ENSG00000017621 0.0194291201821666 0.0876635447546429
ATP13A2 ENSG00000159363 0.0194483271064794 0.0932993755160944
TMEM101 ENSG00000091947 0.0194887663049828 0.149866416732303
PYCRL ENSG00000104524 0.0195499785835593 0.0783603559631109
TG ENSG00000042832 0.0195605120766499 0.112234448908306
MCTP1 ENSG00000175471 0.0195897517466401 0.0963698868841418
PLIN5 ENSG00000214456 0.0196029888710784 0.151460053278984
AP001372.2 ENSG00000254837 0.0196274629497657 -0.15366032450009
IMPA1 ENSG00000133731 0.019640289140832 -0.114972670501881
CLEC2A ENSG00000188393 0.0196435367448232 0.0925655938602411
ARF4 ENSG00000168374 0.0196614401141398 -0.10339373203722
GRIP2 ENSG00000144596 0.0196688432106104 0.111093804850213
CCNE1 ENSG00000105173 0.0196824223422918 -0.111319271521792
SNX9 ENSG00000130340 0.0196837293462653 -0.096861828703531
FAM159A ENSG00000182183 0.0196924299089216 -0.144454987736187
GLOD5 ENSG00000171433 0.019861376941884 0.107684686973681
PTPRR ENSG00000153233 0.0198817519002161 0.0777808930362343
UBE2D2 ENSG00000131508 0.0198994820588929 -0.0936495033959041
PRPF38B ENSG00000134186 0.0199043699589038 -0.0936788738752606
MPV17 ENSG00000115204 0.0199063888229912 -0.14747031386948
FAM13C ENSG00000148541 0.0199153930240531 0.0908356846725046
SPNS3 ENSG00000182557 0.0199190928105091 0.0985466204215092
NOP16 ENSG00000048162 0.019932269504772 -0.0897097035192174
ZNF587 ENSG00000198466 0.0199407312490621 0.0933341754075645
TBX19 ENSG00000143178 0.0200154066979961 0.107170521873201
SEH1L ENSG00000085415 0.0200303404826386 -0.106937632813047
MTMR12 ENSG00000150712 0.0200604270316289 -0.087177663448647
APAF1 ENSG00000120868 0.0200683326674094 0.0924830735933007
SNRNP48 ENSG00000168566 0.0201094389784235 -0.0919693590225732
MAGEE1 ENSG00000198934 0.0201304883656756 -0.150530207723108
RHOH ENSG00000168421 0.0201426603872467 -0.142453793910411
RP11-702L6.4 ENSG00000228980 0.0201488852226891 0.151268001942747
RECQL ENSG00000004700 0.0201957345213027 -0.0992295376387695
C1orf192 ENSG00000188931 0.0202006800263035 0.15382513761417
HSPA6 ENSG00000173110 0.0202077619553281 0.148001762195707
ERH ENSG00000100632 0.020209252494673 -0.125548123668089
FER1L6 ENSG00000214814 0.0202424024700658 0.149869589926311
HPRT1 ENSG00000165704 0.0202434373679027 -0.147647899798344
ACTL6A ENSG00000136518 0.0203138889337045 -0.145591796491494
RP11-271M1.2 ENSG00000237470 0.0203153897373351 0.145005464132702
IL22RA2 ENSG00000164485 0.020354941137707 0.10414696241833
TRPS1 ENSG00000104447 0.0203564413335066 0.0758659161246643
LEMD1 ENSG00000186007 0.0203603359685927 0.147361324781972
CLSPN ENSG00000092853 0.0203644664506826 0.137174757508204
DOCK5 ENSG00000147459 0.0204408065254898 0.109279695956058
ZC3H6 ENSG00000188177 0.020449155274313 -0.10701782639978
GABBR2 ENSG00000136928 0.0204624857843872 0.107346385317085
SOS2 ENSG00000100485 0.0204644889740926 0.0986441209428846
TIMM13 ENSG00000099800 0.0204835669895876 0.110596630893152
WSCD1 ENSG00000179314 0.0205245377380504 0.0907099230202416
TBC1D30 ENSG00000111490 0.020558509214106 0.109014197485252
NONO ENSG00000147140 0.0205703669760084 -0.107518201391615
CDCA5 ENSG00000146670 0.0205809018767247 0.105058757721484
SERPINB8 ENSG00000166401 0.0205819352520134 0.0813787016875803
FAT2 ENSG00000086570 0.0205897692164851 0.152056777627576
GCOM1 ENSG00000137878 0.0206143091862668 -0.124861888727537
PHTF2 ENSG00000006576 0.0206625736580864 -0.0856833625972852
KXD1 ENSG00000105700 0.0206634379800005 -0.117565227289448
RPL37 ENSG00000145592 0.0206643775671135 -0.0773612545759873
CALCB ENSG00000175868 0.0206744439149698 0.0883894951700835
UHMK1 ENSG00000152332 0.0207535894358566 -0.116535044966349
TNFSF14 ENSG00000125735 0.0207656437845253 0.125411206806016
MDFI ENSG00000112559 0.0207785117186748 0.152439479737258
HMGXB3 ENSG00000113716 0.020789335187529 -0.147094713795676
F7 ENSG00000057593 0.0207938737420935 0.0906363839127481
EFNA3 ENSG00000143590 0.0207985330012445 0.0770909900460973
LILRA2 ENSG00000239998 0.0208485888208058 0.0863749440694121
C9orf84 ENSG00000165181 0.0208889959325388 0.11967512345655
NUP155 ENSG00000113569 0.0208947888029381 -0.149142666568179
NRP2 ENSG00000118257 0.0209050852670729 0.0553053660495436
ANAPC4 ENSG00000053900 0.0209578637184364 -0.137838263955556
COMMD10 ENSG00000145781 0.020969138872022 -0.11202744234598
KCMF1 ENSG00000176407 0.0210061081324265 -0.103516273544776
DLL3 ENSG00000090932 0.0210188362071859 0.0900310095642789
TNFAIP3 ENSG00000118503 0.0210255057183561 -0.125191302394973
GALK1 ENSG00000108479 0.0210349137762377 0.0881419017643534
NCL ENSG00000115053 0.0210992757694998 -0.110242608706012
PHKA2 ENSG00000044446 0.0211155267850812 0.112966982918158
TSPAN13 ENSG00000106537 0.0211237325537174 -0.148340178968617
WDR36 ENSG00000134987 0.0211312485806775 -0.0951255386296525
KIAA0430 ENSG00000166783 0.0211321716979986 0.0963568910321375
TRBC2 ENSG00000211772 0.0211391184267908 -0.129014070029081
LPIN1 ENSG00000134324 0.0211670561584666 -0.0923519638062449
TMEM126B ENSG00000171204 0.0211706124169458 -0.0942568442571169
PAPD4 ENSG00000164329 0.0211867573704043 -0.105639288407201
ZCWPW1 ENSG00000078487 0.0212026660324133 0.0982535994972161
SF3B5 ENSG00000169976 0.0212131542013069 -0.104506806195471
PADI1 ENSG00000142623 0.0212378161298136 0.088311003832712
UGDH ENSG00000109814 0.0212529718572124 -0.106817214841449
OR51A7 ENSG00000176895 0.0213457934050008 0.148790327756528
GRN ENSG00000030582 0.0213738138603244 0.089988841472998
PDCD4 ENSG00000150593 0.0213747905162153 -0.090784922511063
ZNF512 ENSG00000243943 0.0213753010957103 -0.0888499641252218
F5 ENSG00000198734 0.0213889664297418 0.126317131085501
C16orf11 ENSG00000161992 0.0214110943899126 0.107859120856456
RNF133 ENSG00000188050 0.0214198410254832 0.147377125866238
PTGFRN ENSG00000134247 0.0214725304938615 0.112565045041796
ZNF843 ENSG00000176723 0.0214793272130445 0.13737206641147
C1QBP ENSG00000108561 0.0214952298974749 -0.141857527680611
ABAT ENSG00000183044 0.021527179731037 0.118172464896495
TRABD2A ENSG00000186854 0.0215346782321089 -0.135839094139598
THRSP ENSG00000151365 0.0215538043097079 0.151025479948059
DIO3OS ENSG00000258498 0.0215831084319847 0.113145857248139
ACTN1 ENSG00000072110 0.0215941650821719 0.0929688997055892
ARMC8 ENSG00000114098 0.0216049284109087 -0.0752145166598373
NDE1 ENSG00000072864 0.0216218063446391 0.0856501662901016
CACNA2D2 ENSG00000007402 0.0216305336586892 -0.0981655389855599
ACVR1C ENSG00000123612 0.0216307230602106 0.10445812073644
DISC1 ENSG00000162946 0.0216358057169508 0.096242220049979
SF3A3 ENSG00000183431 0.0216385512925787 -0.136723827771563
HTR2C ENSG00000147246 0.0216762695386444 0.0890485268662632
POGLUT1 ENSG00000163389 0.0216930982176256 -0.0917301359388582
UTY ENSG00000183878 0.0217033333592892 -0.0348202859479073
HK3 ENSG00000160883 0.0217055396242502 0.135128597881639
ETNK1 ENSG00000139163 0.0217171334695269 -0.0993992667125621
IGHM ENSG00000211899 0.0217426300852636 -0.12383348310157
PDLIM4 ENSG00000131435 0.0218765295118799 0.105125491038328
ABHD15 ENSG00000168792 0.0219225886415151 -0.114569213773316
TRPM8 ENSG00000144481 0.0220015017285681 0.0867964811267377
VDAC3 ENSG00000078668 0.0220088088766253 -0.11171274287158
C19orf69 ENSG00000204978 0.022011570688792 0.152751124403353
DPYS ENSG00000147647 0.0220215597423156 0.143879769571609
MFSD10 ENSG00000109736 0.0220314886223461 0.146451821493351
COL4A4 ENSG00000081052 0.0220332157820175 -0.10678325040439
C10orf91 ENSG00000180066 0.0220434103747683 0.148008474945989
NPL ENSG00000135838 0.0220550204368742 0.123773943065653
RNF40 ENSG00000103549 0.022097098970072 0.0924099973425665
CTAGE1 ENSG00000212710 0.0221102906849093 0.106525352847581
PPP3CB ENSG00000107758 0.0221124434855614 -0.0844139833506122
FCAR ENSG00000186431 0.0221334438413068 0.101745000678584
SLC25A48 ENSG00000145832 0.0221431114176809 0.15122115151196
C16orf72 ENSG00000182831 0.0221608334139187 0.0976801060993968
CEP170 ENSG00000143702 0.0221968343054732 0.135943219824664
TRAT1 ENSG00000163519 0.0222481408251396 -0.121228233900614
FAM19A1 ENSG00000183662 0.0223282000861609 -0.112468012820575
LINGO3 ENSG00000220008 0.0223887464798638 0.143252101345255
PLA2G12A ENSG00000123739 0.0223999607401775 -0.0948180944927534
TCIRG1 ENSG00000110719 0.022426364356665 0.117752300190045
FBN2 ENSG00000138829 0.0224299823592392 0.0723131645523345
LILRA5 ENSG00000187116 0.0224743879790715 0.117844657195747
AQP2 ENSG00000167580 0.0225110981530575 0.0915903460404367
OR1L3 ENSG00000171481 0.0225414971566919 0.150338412636318
BAALC ENSG00000164929 0.0225633387960009 0.0870644184018655
TM2D3 ENSG00000184277 0.0225768129823105 -0.0776551654217627
SLC43A3 ENSG00000134802 0.0225871878073377 0.0803596382965587
RPS20 ENSG00000008988 0.0225879093218143 -0.133883004813619
C12orf69 ENSG00000179256 0.0226504511675999 0.0854864544599763
CXorf57 ENSG00000147231 0.0226628149469369 -0.0878723964968777
SLMO2 ENSG00000101166 0.0226652975075674 -0.0936770959510628
SYAP1 ENSG00000169895 0.0226689108233815 -0.0891469011324595
MARVELD2 ENSG00000152939 0.0226995533433557 0.0894321496493189
PLEKHH3 ENSG00000068137 0.0227194670414005 0.112451724574314
BEST3 ENSG00000127325 0.0227231031724244 0.0868363792820794
RP11-315O6.2 ENSG00000255482 0.0227408715523957 -0.13758921828025
HSP90B1 ENSG00000166598 0.0227535377058343 -0.113781568827395
HGD ENSG00000113924 0.0227604940040625 -0.147230167054013
ISOC1 ENSG00000066583 0.0227697787806628 -0.150689593766317
LPAR2 ENSG00000064547 0.0227770732963474 0.132576358375336
GGNBP1 ENSG00000204188 0.0227831388239797 0.144592920933256
PIK3CB ENSG00000051382 0.0228041808134429 0.111285985328874
MRPS22 ENSG00000175110 0.0228085116122591 -0.107583320203939
RHCG ENSG00000140519 0.0228309663316947 0.102534199852853
HAGHL ENSG00000103253 0.0228327708476104 0.107816820217648
DSPP ENSG00000152591 0.0228332379604056 0.144296077030854
DNER ENSG00000187957 0.022865801815277 0.102977079865681
IL1RN ENSG00000136689 0.0228701639596037 0.124266490400973
MGAM ENSG00000257335 0.0229093608080629 0.134587058810585
RAET1E ENSG00000164520 0.0229181404686045 0.106238014950851
MPLKIP ENSG00000168303 0.0230177331987359 -0.11030229934822
HEPACAM ENSG00000165478 0.0230265641352271 0.101929066574097
DNM1 ENSG00000106976 0.0230604256272123 0.123325827983036
CXorf30 ENSG00000205081 0.0230677535884195 -0.148217563227761
YTHDF1 ENSG00000149658 0.0230832142260403 -0.0942301422702502
FKBP10 ENSG00000141756 0.0231447371064467 0.0707648148370742
HDDC2 ENSG00000111906 0.0231454392148883 -0.142261780418376
ATF1 ENSG00000123268 0.0231665623326605 -0.105494842044699
EID1 ENSG00000255302 0.0231781049639905 -0.124193744566962
ASB10 ENSG00000146926 0.0231979911594178 0.104946508773846
SHF ENSG00000138606 0.0231992703668607 0.0747579853055505
NEAT1 ENSG00000245532 0.0232802958385393 0.1348661693184
ATP6AP1L ENSG00000205464 0.0232881468564632 0.10293516127742
ECT2 ENSG00000114346 0.0233205081202538 -0.108159918054397
EOMES ENSG00000163508 0.0233219921423919 -0.0910059592357051
RP11-539E17.4 ENSG00000204949 0.0233654257102516 0.0841932791055233
TNFAIP1 ENSG00000109079 0.0233947518419249 -0.0860781270243051
AGER ENSG00000204305 0.0234354702683355 0.0790809656157545
FXC1 ENSG00000132286 0.0234584174880828 -0.0831062439583235
PSMA2 ENSG00000106588 0.0235181749237651 -0.124204487504896
NUCKS1 ENSG00000069275 0.0235506554959873 -0.0915128108382026
ARSE ENSG00000157399 0.0235680679146505 0.0916016649951053
PIM2 ENSG00000102096 0.0235985642152776 -0.0990710377325183
CDKN2AIP ENSG00000168564 0.0236022284057817 -0.143747975298804
COPB2 ENSG00000184432 0.0236518039834506 0.0957158832514657
ERCC1 ENSG00000012061 0.0237059333946362 -0.114625052857705
PUS10 ENSG00000162927 0.0237072221085912 -0.150160766540376
TCF21 ENSG00000118526 0.0237142993952009 0.0868834704266685
OR2J2 ENSG00000204700 0.0237453020870044 0.146962394623196
MED21 ENSG00000152944 0.023762923999297 -0.0905561973975139
NTSR1 ENSG00000101188 0.023772639044012 0.144673771677787
XRCC4 ENSG00000152422 0.0237837354558176 0.0854713518275192
KLHL17 ENSG00000187961 0.0238204001609595 0.0723072690037903
C3orf37 ENSG00000183624 0.0238715075369119 -0.118762636691109
EAPP ENSG00000129518 0.0239282986214839 -0.140728783640415
CCDC43 ENSG00000180329 0.0240050448961201 -0.145853378971277
SSPN ENSG00000123096 0.0240332677078622 0.0779355833380935
GPR15 ENSG00000154165 0.0240575349323719 0.123162052117494
DMRT3 ENSG00000064218 0.0241290917463916 0.105259834867089
TPRN ENSG00000176058 0.0241417298760172 0.135391063537605
ICAM3 ENSG00000076662 0.0241779351487632 0.090046871425153
TREH ENSG00000118094 0.0241899960110509 0.140165087652233
FOXJ2 ENSG00000065970 0.024201986149581 0.0817030736933375
PACSIN2 ENSG00000100266 0.0242064529135194 0.110328378152709
CEP78 ENSG00000148019 0.0242068173585622 -0.100032446113388
PGAP2 ENSG00000148985 0.0242713129164948 0.0855412744216294
CADM1 ENSG00000182985 0.0242885321722694 -0.0695942120048191
LY75 ENSG00000054219 0.0243005862828253 -0.13543816393552
TJP1 ENSG00000104067 0.0243041153874503 0.106130819702017
CDKN1C ENSG00000129757 0.0243162250711447 -0.113596165386251
SYNC ENSG00000162520 0.0243232682216471 -0.0886552103183894
ZCCHC7 ENSG00000147905 0.0243457941649125 -0.0875462549566207
ACTR8 ENSG00000113812 0.024349767583067 -0.100792519913623
UNC13C ENSG00000137766 0.0244528324920429 0.100340601483323
SLC27A2 ENSG00000140284 0.0244638364567071 0.148201524459895
NPM2 ENSG00000158806 0.0244875190939784 0.102091665641099
ALOX12 ENSG00000108839 0.0244938795275892 -0.144707590559979
SLC6A12 ENSG00000111181 0.0245115296656855 0.0965394190625947
RBBP8 ENSG00000101773 0.0245279948551081 -0.14960026353822
ZBTB25 ENSG00000089775 0.0245352646693799 -0.10920062336345
TMEM19 ENSG00000139291 0.0246084409809996 -0.0864594218228111
NABP1 ENSG00000173559 0.0246304487011708 0.12019527805696
CNTLN ENSG00000044459 0.0246739836948823 0.0862909051556499
GNPAT ENSG00000116906 0.0247082544628926 -0.0937072854901831
ASB3 ENSG00000115239 0.0247396714419039 -0.13273460776513
PPP1CC ENSG00000186298 0.0247998900411124 -0.102800762308677
MED1 ENSG00000125686 0.0248043211286829 0.0854425005389155
DKC1 ENSG00000130826 0.0248136138512074 -0.0964004313506066
SYNPO2L ENSG00000166317 0.0248153044120213 0.0800621843140583
NR1H2 ENSG00000131408 0.0248580485033635 0.0935334937039943
KLK15 ENSG00000174562 0.0248608066003195 -0.10619627850785
MRAP ENSG00000170262 0.024880843078914 0.0837028677197002
CLECL1 ENSG00000184293 0.0248885198660001 0.145581505922889
SCNN1A ENSG00000111319 0.0248929518741246 0.105922192119069
HSP90AB1 ENSG00000096384 0.0248971018980538 -0.12469887701287
AC092653.5 ENSG00000204872 0.0249064572993327 0.13731006591804
HOXB13 ENSG00000159184 0.0249467964431686 0.0755706987165618
TRPT1 ENSG00000149743 0.0249956135610009 0.0975836382624736
TKT ENSG00000163931 0.0250459185031019 0.102535688689515
PLLP ENSG00000102934 0.0250459433543519 0.139168575443009
POU3F2 ENSG00000184486 0.0250509548718978 0.146065911718966
IQCF6 ENSG00000214686 0.0250855851294998 0.143146641632887
OSBP ENSG00000110048 0.025118406056334 -0.0645506994105567
HSPA4 ENSG00000170606 0.0251220237353224 -0.0807513757481348
GNPNAT1 ENSG00000100522 0.0251288520164779 -0.0885009519940537
PROL1 ENSG00000171199 0.0251827915533712 0.133385356631814
LSP1P3 ENSG00000162685 0.0252387530229169 0.111631345581914
SURF6 ENSG00000148296 0.0252936609040707 0.140093591265492
PLAUR ENSG00000011422 0.0253143984066875 0.106770076962894
ADAMTS2 ENSG00000087116 0.0253241459435167 0.101798041306231
LMO4 ENSG00000143013 0.0254680493661384 0.083767898164728
CMAS ENSG00000111726 0.0254785280740685 -0.131194808841394
IL22 ENSG00000127318 0.0255944386177059 -0.146975418653124
TMEM192 ENSG00000170088 0.0256066491659387 -0.106028758647387
GGA3 ENSG00000125447 0.0256608201711168 0.062213280327153
CYFIP2 ENSG00000055163 0.0256640279044426 -0.0898998647389508
ESR2 ENSG00000140009 0.0256740658421622 0.0650296898932843
ARNT ENSG00000143437 0.0256892721311904 0.0723216654155894
KAZN ENSG00000189337 0.0257029866714324 0.079167338140961
RGS4 ENSG00000117152 0.0257096397357378 0.0750924518125195
URM1 ENSG00000167118 0.0257260505801429 -0.0960894094665511
GOSR1 ENSG00000108587 0.0257420250466023 -0.068144755312804
TNC ENSG00000041982 0.0257445507283975 0.0785456340836827
AQP3 ENSG00000165272 0.0258024770246712 -0.0900433732804762
EIF2S1 ENSG00000134001 0.0258161843821404 -0.0828901544898363
FGF1 ENSG00000113578 0.0258347349181826 0.0761591406000451
CR1 ENSG00000203710 0.0258384251861745 0.143207647736378
ANPEP ENSG00000166825 0.0258615517931322 0.121665586385257
PPCS ENSG00000127125 0.02589832003796 -0.103354346183671
ANKRD49 ENSG00000168876 0.0259891129504834 0.14522820079314
AGAP2 ENSG00000135439 0.0260012366920046 0.0901093216718639
FAIM3 ENSG00000162894 0.0260356173104556 -0.115717001491229
DIRAS2 ENSG00000165023 0.0260367430132322 0.0812534245504074
LIMCH1 ENSG00000064042 0.0260713823880983 0.0515160769909344
FUT11 ENSG00000196968 0.0260815716355556 -0.14383721816882
ADD3 ENSG00000148700 0.0260981939742197 -0.101475366483007
HAUS2 ENSG00000137814 0.0261036193342118 -0.0997639287501305
TRIB2 ENSG00000071575 0.0261092083043352 -0.111706682237782
ZNF223 ENSG00000178386 0.0261709171569411 -0.147713392117889
S100PBP ENSG00000116497 0.0261710610614436 -0.0876041463370523
PPIL3 ENSG00000240344 0.0261790517725844 -0.142719880929208
DVL3 ENSG00000161202 0.0261930621285843 0.0793584228184728
WHAMM ENSG00000156232 0.0262379880411606 -0.137587557725272
TYROBP ENSG00000011600 0.026238921845548 0.113702424248419
TBC1D10B ENSG00000169221 0.0263016698775824 0.0974050344657945
PDDC1 ENSG00000177225 0.0263130230747976 0.0592241793350205
PRR5-ARHGAP8 ENSG00000248405 0.0263182943926174 -0.145592543058488
VIM ENSG00000026025 0.0263336585190251 0.123964280613591
KRT84 ENSG00000161849 0.0263527331191424 0.144293217342148
FAM3D ENSG00000198643 0.0263678790379401 -0.136203142789228
NOTCH2 ENSG00000134250 0.0263946633828284 0.0857814700638486
SFXN5 ENSG00000144040 0.026431592316045 0.0836570314774557
MRPL16 ENSG00000166902 0.0264526189410756 -0.138258109734502
MICAL2 ENSG00000133816 0.0264786966836825 0.113146675046664
EHF ENSG00000135373 0.0264972311027847 0.0653917915181209
C11orf16 ENSG00000176029 0.026510052295062 0.14629190606422
C7orf23 ENSG00000135185 0.0265374832415322 -0.135238924645069
C21orf91 ENSG00000154642 0.0265467791204651 -0.108174785076224
NAA16 ENSG00000172766 0.0265800201810953 -0.0944787762509362
NCR1 ENSG00000189430 0.0266057996587424 0.140930360316621
POU2AF1 ENSG00000110777 0.0266395773160892 -0.14046030647462
NPR1 ENSG00000169418 0.026651172461799 0.0871262217572396
SLC12A5 ENSG00000124140 0.0266853421935029 0.0597053188710442
ADSS ENSG00000035687 0.0266927031946668 -0.0870306027731013
DUSP15 ENSG00000149599 0.0266928013258023 0.139729333958266
CRIPT ENSG00000119878 0.026692977079014 -0.083434038303427
MRPS21 ENSG00000187145 0.0266979555018559 -0.101550430545957
HINT1 ENSG00000169567 0.0267220808826366 -0.103507692413484
XPO6 ENSG00000169180 0.0267308777021822 0.126681984909055
OR6C75 ENSG00000187857 0.0267403596086624 0.14461777795567
DMD ENSG00000198947 0.0267723435856622 -0.0642473281654781
ARIH1 ENSG00000166233 0.0268663587627354 -0.0847603916234762
STRN4 ENSG00000090372 0.0268779639082667 0.0749071002821563
PIK3R1 ENSG00000145675 0.0269295193313382 -0.0786191015048822
AC024560.3 ENSG00000214135 0.0269423517785702 0.110828196421588
ELFN1 ENSG00000225968 0.0270261417205916 0.141493256103568
BCL3 ENSG00000069399 0.0270393790143232 0.0947198400466758
SRI ENSG00000075142 0.0270402996799669 -0.0707869515764628
ELMO1 ENSG00000155849 0.0270565011135459 0.0936092073737083
RPS29 ENSG00000213741 0.0270803819681085 -0.131330284487587
MLF2 ENSG00000089693 0.0271233838985735 0.136800990284051
CCL8 ENSG00000108700 0.0271286335242419 -0.0976233382199777
KIAA1522 ENSG00000162522 0.0271305189092269 0.103344223463581
MYPN ENSG00000138347 0.0271361627287089 0.0857876508249859
CRYBB3 ENSG00000100053 0.0271439740358168 0.130632821681091
NINL ENSG00000101004 0.0271501125275854 0.0831926917003171
C1QTNF7 ENSG00000163145 0.0271883281396132 0.0912398369871184
NOTCH4 ENSG00000204301 0.0272042246333748 0.0754500297554291
SYNGR4 ENSG00000105467 0.0272052006266766 0.144562975177638
PCDHA8 ENSG00000204962 0.0272340199514838 0.135688615392403
FLRT2 ENSG00000185070 0.0272800032553877 0.0841186453083751
CDKN1A ENSG00000124762 0.0272943942306304 -0.127302971871624
ADIPOQ ENSG00000181092 0.0273082946074706 0.0727172866019495
CYLC2 ENSG00000155833 0.0273226738696997 0.0953975103799141
MEAF6 ENSG00000163875 0.0273276397790651 -0.0842868314711234
TES ENSG00000135269 0.0273493375943467 -0.0823516504558752
HYI ENSG00000178922 0.0273853958179016 -0.146096329526494
KIAA0317 ENSG00000119682 0.027390307472971 0.0852591468119831
FAM58BP ENSG00000233827 0.0273970961821789 0.104309252918735
SDC1 ENSG00000115884 0.0274231942133386 -0.0842072865435833
WNT7B ENSG00000188064 0.0274387632689082 0.0746782079105937
GLTSCR2 ENSG00000105373 0.0274826589182084 -0.121680141126723
CAMK2D ENSG00000145349 0.0275078813043603 -0.0872554355657907
DBN1 ENSG00000113758 0.0275088734252289 0.100859269214001
RNF126 ENSG00000070423 0.0275167182435069 -0.14361461393657
CRADD ENSG00000169372 0.0275584959060935 0.0745704226254719
PRKD3 ENSG00000115825 0.0275827084234477 -0.0689037124131172
CXCR1 ENSG00000163464 0.0276042251543256 0.13129821842259
CHRM5 ENSG00000184984 0.0276150579468167 0.0994027529896818
ADAM18 ENSG00000168619 0.0276584966388467 0.084770632981
TMEM69 ENSG00000159596 0.027690652968092 -0.146498403496365
DIRC2 ENSG00000138463 0.027707951892199 0.111098650100031
SELRC1 ENSG00000162377 0.0277768550867841 -0.145558090473554
ARID5B ENSG00000150347 0.0277858717441876 -0.0933392018592398
MED4 ENSG00000136146 0.0278101880988242 -0.139680084043297
TP73 ENSG00000078900 0.027830341786699 0.0629590749670902
HM13 ENSG00000101294 0.0278447806130108 0.0941726118660626
GPN3 ENSG00000111231 0.0278559500386594 -0.100258488573782
F11R ENSG00000158769 0.0278600268715959 0.0822483277036377
PRR5 ENSG00000186654 0.0278695016289593 0.0665487957132992
PNO1 ENSG00000115946 0.0278954437422912 -0.100964817729141
PCDH10 ENSG00000138650 0.0279007684478979 0.0829472146421662
BARX2 ENSG00000043039 0.0279213312260603 0.0996725545357169
CHML ENSG00000203668 0.0279386878918262 -0.0773281747188684
RXRG ENSG00000143171 0.0279806383682974 0.103981834481879
FAM186B ENSG00000135436 0.0280127082204841 0.138656410443693
ATP5L ENSG00000167283 0.0280494755822048 -0.09156288033765
KLK3 ENSG00000142515 0.0280505471723543 0.06195374776595
COX14 ENSG00000178449 0.0280863705888642 -0.140608233884824
CCNG1 ENSG00000113328 0.0281480536159658 -0.0968903643724884
KY ENSG00000174611 0.0281646810424523 0.0960292398694855
GAPDHS ENSG00000105679 0.0281982895714972 0.137891680912429
TGOLN2 ENSG00000152291 0.0282366886710918 0.0638704064831419
FLOT1 ENSG00000137312 0.0282838742246255 0.11289327776144
SRSF8 ENSG00000180771 0.0283053974906191 -0.126917579790076
ASPRV1 ENSG00000244617 0.0283073818529474 0.144521345374779
ZNF192 ENSG00000198315 0.0284029554812813 -0.0830382444705278
SNAPC5 ENSG00000174446 0.0284058088540632 -0.100735565157944
TTC26 ENSG00000105948 0.028411159205302 0.0607545673215299
RSPH6A ENSG00000104941 0.0284951216882252 -0.141033255565515
LRP1 ENSG00000123384 0.0285432264775285 0.0760932458416371
MSH4 ENSG00000057468 0.0286675448001822 0.140701227923512
PANX2 ENSG00000073150 0.0286725724907506 0.0792264359492476
MEGF6 ENSG00000162591 0.0287073342347427 0.141156598166685
AKAP5 ENSG00000179841 0.0287444351213147 -0.144402542490255
HLA-DPB1 ENSG00000223865 0.0287603136743104 -0.0854966183761903
PDZD3 ENSG00000172367 0.0288362435903401 0.0873425837707265
RWDD2B ENSG00000156253 0.0288491656394687 -0.141747463025377
TK1 ENSG00000167900 0.0288550140824473 0.114183769201129
SELPLG ENSG00000110876 0.0288551398129922 0.0953581195039074
ZNF121 ENSG00000197961 0.0288635134818161 -0.102770372316863
FOXI3 ENSG00000214336 0.0288704981643203 0.135368912046964
PAK1 ENSG00000149269 0.028904482846526 0.116415249416704
GRB2 ENSG00000177885 0.0289362805510027 0.0936473362992919
LGSN ENSG00000146166 0.0289928386316173 0.0761138472463389
PMS1 ENSG00000064933 0.029047904947881 -0.0789664758529329
CDK4 ENSG00000135446 0.0290495131482844 -0.0884063396246312
ZNF655 ENSG00000197343 0.0290549431155405 -0.0795686857019798
ANTXR2 ENSG00000163297 0.0290870204266749 0.0811329748501544
MST4 ENSG00000134602 0.0290909243794753 -0.0840333641214005
NFATC4 ENSG00000100968 0.0290924664223733 0.0464964524739835
CRLS1 ENSG00000088766 0.0291349774593681 -0.091722685052774
SLC12A6 ENSG00000140199 0.0291832092704085 0.101147207421495
GALNT14 ENSG00000158089 0.0292084706699863 0.112970038285163
ARMC6 ENSG00000105676 0.0292191098189051 0.0767446787269136
ITIH1 ENSG00000055957 0.0292324214434899 0.0784690520239736
OR11H6 ENSG00000176219 0.0292817994111781 -0.140078616683495
EIF2C4 ENSG00000134698 0.0292933055770475 0.0881797296335609
A2LD1 ENSG00000134864 0.0293275549366131 0.144821308568022
NPY1R ENSG00000164128 0.0293499264612174 0.0821684713631045
OR9G1 ENSG00000174914 0.0293559566598039 0.144824364982714
SULF2 ENSG00000196562 0.0293623308201729 0.128416083323366
C6orf25 ENSG00000204420 0.0293701090721129 -0.110407110882744
PAK7 ENSG00000101349 0.0293751988325148 0.0953287592647168
CLCA4 ENSG00000016602 0.029399157431387 0.100477904957503
SLC30A10 ENSG00000196660 0.0294426598863893 0.0977320240790375
ZNF517 ENSG00000197363 0.0294968260531979 0.0977480471905093
RNF115 ENSG00000121848 0.029532637568614 -0.135903975285215
DMXL1 ENSG00000172869 0.0295470975667204 -0.0895531252367562
C1orf212 ENSG00000163866 0.0295516438067303 -0.102367068219385
XKR7 ENSG00000101321 0.0296103102329172 0.14065964330245
KIAA1211L ENSG00000196872 0.0296157137197699 0.0958481135208934
ARGLU1 ENSG00000134884 0.0296160811069604 -0.0708059087198548
PHF20 ENSG00000025293 0.0296493214226333 0.0782267437306302
RASD1 ENSG00000108551 0.0296558540703493 -0.140328800009844
SLC9A8 ENSG00000197818 0.0296815135543629 0.078174301928992
DHRS13 ENSG00000167536 0.0296872655891934 0.135785440451934
ZNF805 ENSG00000204524 0.0296892798344062 -0.0750241395241523
TMEM66 ENSG00000133872 0.0297129655265569 -0.0909883111993961
DCTPP1 ENSG00000179958 0.0298065647509652 -0.136421179864969
EBLN2 ENSG00000255423 0.0298351267696553 0.127347776895272
VWA5B2 ENSG00000145198 0.0298465108654057 0.139237356345559
KIF12 ENSG00000136883 0.0298649438070013 0.13727687805518
NEU1 ENSG00000204386 0.0298876434581898 0.135738573303163
GPR20 ENSG00000204882 0.029920683100216 0.14204323393753
NMD3 ENSG00000169251 0.0299453560717875 -0.104447744742523
CFTR ENSG00000001626 0.0300005173119135 0.141446317325645
CNTNAP4 ENSG00000152910 0.0300153510964747 0.139499488698832
FGF23 ENSG00000118972 0.0300467007683543 0.0804584653925224
DKK4 ENSG00000104371 0.0300481041185435 -0.136903499070946
PDE4C ENSG00000105650 0.0300614812333249 0.0744512726811244
UBA2 ENSG00000126261 0.030064092051758 -0.131755723064171
ENPP4 ENSG00000001561 0.0300727364547101 -0.0906213471781488
MYO1C ENSG00000197879 0.0300902128713095 0.071968725950598
EFNB2 ENSG00000125266 0.0301135748304111 0.072689737268303
C16orf86 ENSG00000159761 0.0301225518170944 0.136691127838871
SRCIN1 ENSG00000017373 0.0301321191988944 0.0860289995392837
SLC44A2 ENSG00000129353 0.0301427021406635 0.084125523948463
SLC39A1 ENSG00000143570 0.0301620429957955 0.0715594543035982
TEN1 ENSG00000257949 0.0301708959172897 0.14072603566279
CDC73 ENSG00000134371 0.0301825316922448 -0.0811129770466184
TNFSF13B ENSG00000102524 0.0301875923431801 0.133589612629286
CHD8 ENSG00000100888 0.0302275475000867 0.137465525959355
CTXN3 ENSG00000205279 0.0302563590688877 0.0814761757850425
SPRY4 ENSG00000187678 0.0302627075374256 0.102827982451255
CCDC84 ENSG00000186166 0.0302852201706498 -0.133333477416473
MRPS27 ENSG00000113048 0.0302970087099071 -0.0866201411672712
AC063977.1 ENSG00000171101 0.0303098581173517 -0.147067755466592
NUDT19 ENSG00000213965 0.0303335490708402 -0.135443027808376
TSPEAR ENSG00000175894 0.0303638315723243 0.0980893471788255
RBBP6 ENSG00000122257 0.030375479917492 -0.0658266874211101
LY96 ENSG00000154589 0.0303911419896863 0.132152906745327
BRF1 ENSG00000185024 0.0303944936787408 0.0611102182124288
CDC42EP2 ENSG00000149798 0.030444696594745 0.138077899281956
TAF1 ENSG00000147133 0.0304564864294269 -0.100859448927278
PAX3 ENSG00000135903 0.0304983341624922 0.0607479759021318
TOB1 ENSG00000141232 0.0305255396661319 -0.105371372594475
COMMD6 ENSG00000188243 0.0306135246242355 -0.0984405896747379
PHAX ENSG00000164902 0.0306258986761423 -0.0934084685966255
AHI1 ENSG00000135541 0.0306827263476841 -0.0814414251393875
ELMOD2 ENSG00000179387 0.030769131113471 -0.109629948194849
MS4A12 ENSG00000071203 0.030814299298127 0.14265108184938
CSAD ENSG00000139631 0.0308300221843688 0.0810309438372331
ELAVL1 ENSG00000066044 0.0308464429118061 -0.0672440080218471
NOL3 ENSG00000140939 0.0309313924806584 0.134708120612437
CMIP ENSG00000153815 0.0309910554959429 0.0838219165046965
SHANK2 ENSG00000162105 0.0309963050469613 0.0650059719386775
STT3B ENSG00000163527 0.0310350065267644 -0.0802439622020476
SERPINA9 ENSG00000170054 0.0310578263129909 0.143769781376151
MMGT1 ENSG00000169446 0.0310975072287484 -0.0985568047669371
CHD4 ENSG00000111642 0.0311038139693831 0.083019015310582
C9orf64 ENSG00000165118 0.0311401379187598 -0.102013765050062
ZNF600 ENSG00000189190 0.0311583007938255 -0.134609149224632
C15orf39 ENSG00000167173 0.0311699960599882 0.0916062602496749
XAB2 ENSG00000076924 0.0311830122460575 0.132351146031398
INSL5 ENSG00000172410 0.0311896410535507 0.134608633360776
MYADM ENSG00000179820 0.031201942616074 0.0989981829958097
CRYZL1 ENSG00000205758 0.0312902993102866 -0.102107906260279
AQP9 ENSG00000103569 0.0313008224847556 0.119130881056327
ZNF644 ENSG00000122482 0.0313082256440501 -0.082299180105223
TAS2R43 ENSG00000255374 0.0313215108085943 -0.144911922568782
DBNL ENSG00000136279 0.0313384539419193 0.0783123042103025
PSME1 ENSG00000092010 0.031430105590171 -0.113970086035677
MTIF2 ENSG00000085760 0.0314324745113687 -0.130855741468376
ACPP ENSG00000014257 0.0314866150236922 0.0883519530795459
IGFBP3 ENSG00000146674 0.0315071722764245 0.101744861395256
SPACA4 ENSG00000177202 0.0315129358558869 0.135309573397651
KRTAP19-6 ENSG00000186925 0.0315175837176746 0.139622508416177
DCDC2 ENSG00000146038 0.0315320420395506 0.101466587284366
PCDHB7 ENSG00000113212 0.0315421757892388 0.0987211710139923
TACR1 ENSG00000115353 0.0315806760253461 0.141202496008597
[truncated: 14,384 more rows]

## Sheet: Remitted MDD vs controls
WNT2 ENSG00000105989 5.82151222652184e-06 0.177360714341479
HIST1H2BE ENSG00000197697 6.82446112362034e-05 0.174318293916831
LEAP2 ENSG00000164406 7.38360031276328e-05 -0.232988783755097
S100PBP ENSG00000116497 0.000121439587959125 -0.1585686647209
GDAP1 ENSG00000104381 0.000161659751809144 -0.13786435391961
GZMB ENSG00000100453 0.000192444223239258 -0.245138632370606
PCDHGB7 ENSG00000254122 0.000211207868209644 0.241073648854595
TBL1X ENSG00000101849 0.000217571177943927 0.151305484146701
MIDN ENSG00000167470 0.000221023575964111 0.179162967676419
PATL2 ENSG00000229474 0.000249947267033693 -0.24420687391888
PSPH ENSG00000146733 0.000258048529336904 -0.24754592970182
ZNF793 ENSG00000188227 0.000271761473659516 0.150625953621374
HIST1H2AE ENSG00000168274 0.000288682581597116 -0.197642821375723
NDUFA9 ENSG00000139180 0.000312977360515765 -0.208944306396893
AVIL ENSG00000135407 0.000314648963032738 -0.239822129213327
GNPTAB ENSG00000111670 0.000320254521125124 -0.146324048653236
C2CD3 ENSG00000168014 0.000337062945395506 -0.248580000265364
AMZ2 ENSG00000196704 0.000354322030080227 -0.242234996857692
DUSP10 ENSG00000143507 0.000355917301027853 -0.146948271061566
KRTAP12-4 ENSG00000212933 0.000376194727925024 0.180134414741732
KLRD1 ENSG00000134539 0.000432653254577055 -0.199048356439256
IL2RB ENSG00000100385 0.000471720721268921 -0.22126411459957
RP11-23F23.2 ENSG00000254480 0.000581528221537299 0.233656939498748
DNAJB8 ENSG00000179407 0.000615687978352759 0.230429511099901
SCT ENSG00000070031 0.000705756754058716 0.219797625693661
TNFRSF8 ENSG00000120949 0.000763327817440826 0.166437759762969
FAM123A ENSG00000165566 0.000769362713258012 0.158167251785593
IGSF6 ENSG00000140749 0.000810339820307351 0.18488666686411
CCDC116 ENSG00000161180 0.000823650818714583 0.223733267015662
AMICA1 ENSG00000160593 0.000877887163306483 0.179346972046067
PPA2 ENSG00000138777 0.000894600311754243 -0.1009051390905
DNAJC1 ENSG00000136770 0.000922759638410805 -0.163462285613751
RP1 ENSG00000104237 0.000951789349564725 0.223776866633591
PARP15 ENSG00000173200 0.00096966831809359 -0.219549760766641
C22orf46 ENSG00000184208 0.000979583958315139 0.217647152420482
NOL7 ENSG00000225921 0.00104324028521802 -0.181311944537112
WNT7B ENSG00000188064 0.00107077814614319 0.118230607941931
LRRC4 ENSG00000128594 0.00112460036985709 0.187669425111148
IL34 ENSG00000157368 0.00114972818665894 0.165110432516744
A4GALT ENSG00000128274 0.00121293582510085 0.162255787491984
KCMF1 ENSG00000176407 0.00129595060620438 -0.150346380986273
ARHGEF3 ENSG00000163947 0.00132289913087981 -0.147867606932039
PSG6 ENSG00000170848 0.00132596091428323 -0.2196474938477
CEP192 ENSG00000101639 0.00132658428401768 -0.206965452849317
TUBGCP3 ENSG00000126216 0.00134451835408701 0.100819336932378
NLGN4Y ENSG00000165246 0.00139655688712519 -0.11612524957586
RAB27B ENSG00000041353 0.00143150398975325 -0.204215601624156
KRTAP20-2 ENSG00000184032 0.00145569355328801 0.15415212417708
HEBP1 ENSG00000013583 0.00147705314199213 -0.215800594310459
MYBL1 ENSG00000185697 0.00148652114309466 -0.211011581632206
ESR2 ENSG00000140009 0.00149500249786956 0.0958946916890347
HIST1H2AI ENSG00000196747 0.00154542510844488 -0.16093838292099
ARHGAP18 ENSG00000146376 0.00155181580923977 -0.13791022644138
GPR50 ENSG00000102195 0.00159631464730313 0.206246535053614
CCDC71L ENSG00000253276 0.00160540856070362 0.114283135215347
FAM168A ENSG00000054965 0.00163544137702632 0.125928894976838
STAT4 ENSG00000138378 0.00165285601021081 -0.168659516140309
POC5 ENSG00000152359 0.00167642877009119 -0.216104446003194
LYRM5 ENSG00000205707 0.00168831802498636 -0.210086467108281
PVRL1 ENSG00000110400 0.001699870464624 0.119979795786042
ZCCHC10 ENSG00000155329 0.00174982735578782 0.115105074884728
GOLIM4 ENSG00000173905 0.00176950911427911 0.141759932697527
ZNF16 ENSG00000170631 0.00179632265246 -0.208192815382196
SEPT11 ENSG00000138758 0.00184697167674363 -0.12489763323691
KIFAP3 ENSG00000075945 0.00186896193403048 -0.174412014380605
APOBEC3G ENSG00000239713 0.001929670267971 -0.197277929345499
UTP11L ENSG00000183520 0.00193716119462478 -0.156221681587859
FAM129B ENSG00000136830 0.00206261124361172 0.159048043128711
ILVBL ENSG00000105135 0.00206868912687049 0.145829956606397
THBD ENSG00000178726 0.00208874586839209 0.177176593678648
CDK5R2 ENSG00000171450 0.00211053513712899 0.148447303945084
SAMD3 ENSG00000164483 0.0021421254178262 -0.16968789397635
TRDC ENSG00000211829 0.00217543894843691 -0.173902949074301
PTPN4 ENSG00000088179 0.00219366011902247 -0.196506769865842
RGS20 ENSG00000147509 0.00221708288473024 -0.20849070044864
ANXA9 ENSG00000143412 0.00222258703878449 0.200242471615102
MPDZ ENSG00000107186 0.0022391542902057 0.106530777275439
DNM3 ENSG00000197959 0.00227775857017813 -0.204650706533319
NT5C1A ENSG00000116981 0.00228337555410316 0.148650708629095
SCN2B ENSG00000149575 0.00230320875942487 0.104184049557146
SLC27A2 ENSG00000140284 0.00235911591465279 0.207699406852224
TNIP2 ENSG00000168884 0.00238312336314017 0.182471601647023
LINC00319 ENSG00000188660 0.00244207106539268 0.20638486047549
SRSF2 ENSG00000161547 0.00254944314659912 -0.15370411559027
KPNB1 ENSG00000108424 0.00255364802968564 0.126964630680346
KAAG1 ENSG00000146049 0.00262139892820803 0.195421272129374
NKAIN2 ENSG00000188580 0.00263813791736495 0.117739616536953
RXRA ENSG00000186350 0.00267644702344104 0.149659947054568
HIST1H2AG ENSG00000196787 0.00281618026228293 -0.148503168980734
ADAMTS2 ENSG00000087116 0.00282699475361398 0.142400665494447
SGK3 ENSG00000104205 0.00285260837398597 -0.126074689176494
AMBP ENSG00000106927 0.00287642842731433 0.118903292529421
CERKL ENSG00000188452 0.00289239526922421 -0.143561607137782
RRAGB ENSG00000083750 0.0029408782887223 -0.198010032818577
LCT ENSG00000115850 0.00296933354182864 0.191837087917213
TPRA1 ENSG00000163870 0.00301252488762802 0.198514104588459
CLIP4 ENSG00000115295 0.00302982959910876 -0.120684679951287
IMPA1 ENSG00000133731 0.00303924525821973 -0.150543474860326
ABL2 ENSG00000143322 0.00304582081190038 0.0991181114747306
C2orf53 ENSG00000186143 0.00304988281920884 0.196154093954803
PISD ENSG00000241878 0.00309215248681947 0.135599337942309
CYP2A13 ENSG00000197838 0.00314189917900536 0.194082538711482
FOXI3 ENSG00000214336 0.00316132326366191 0.190089744883311
LGR6 ENSG00000133067 0.00316909659767802 -0.197365736854152
MAD2L2 ENSG00000116670 0.00318310405618411 -0.188511539235344
HMGCLL1 ENSG00000146151 0.00321410081854988 0.140093370488424
KLHL38 ENSG00000175946 0.00325886865076684 0.200900449948723
ERG ENSG00000157554 0.00326437069570848 0.0740787114595796
GPR15 ENSG00000154165 0.00327090202915373 0.175341178371296
PSMB4 ENSG00000159377 0.00338030543752812 -0.154621524849308
TMED10 ENSG00000170348 0.00351934369408892 -0.120805857958348
MEIS1 ENSG00000143995 0.00356164918554225 -0.15030792233512
C8orf34 ENSG00000165084 0.00357517533092273 0.0933461792976336
UNC5D ENSG00000156687 0.00358902316352525 0.118906032819906
PEX1 ENSG00000127980 0.00363581319648682 -0.120034281573371
BOC ENSG00000144857 0.00365770013628287 0.144510556292002
OR6N1 ENSG00000197403 0.00366675697666757 0.196567171258058
KRT9 ENSG00000171403 0.00374964961468139 0.137463947483944
ZNF423 ENSG00000102935 0.00382879083216932 0.105510881938002
C18orf8 ENSG00000141452 0.00384472929010079 -0.185647141878661
CNTROB ENSG00000170037 0.00390774501772266 0.116933431203512
SLC24A4 ENSG00000140090 0.00392349886087355 0.158710253785957
SLFN12L ENSG00000205045 0.00393911839559732 -0.187243166880909
GFM1 ENSG00000168827 0.00396119373035639 -0.143906365379732
PKD2L1 ENSG00000107593 0.00398597131099429 0.191714613521219
TNF ENSG00000232810 0.00400632886584488 0.197147338206708
PRAM1 ENSG00000133246 0.00404950198455714 0.164618024924084
IL6R ENSG00000160712 0.00405273932456919 0.146662638395786
KIF13A ENSG00000137177 0.00407193206242936 0.147235877381588
UBL4A ENSG00000102178 0.00414555857067626 0.12210952325807
MRPS22 ENSG00000175110 0.00417963889906657 -0.140520158880113
DPH1 ENSG00000108963 0.00419554026852066 -0.121611254324816
MLLT1 ENSG00000130382 0.00421153163835905 0.12436065603939
C10orf131 ENSG00000173088 0.00432068411900251 0.195711613509835
PRDM4 ENSG00000110851 0.00432136957756476 -0.138667100460769
KLRB1 ENSG00000111796 0.0044435554488791 -0.185664709233545
PHACTR2 ENSG00000112419 0.00446390754901602 -0.0930076176876503
SSR3 ENSG00000114850 0.0044932588009187 -0.10893449221582
TRAV21 ENSG00000211801 0.00450183132599697 -0.192529947920679
MAEA ENSG00000090316 0.00450366646553409 0.121718484494387
TES ENSG00000135269 0.00451407268460949 -0.111128110341813
MAN2A1 ENSG00000112893 0.00462313354886723 -0.192724032845555
OR5K3 ENSG00000206536 0.00478922151043838 0.189796707615512
ITIH1 ENSG00000055957 0.00483724033923264 0.106285130201812
MRPS23 ENSG00000181610 0.00488493129874314 -0.180683284729964
SEMA3B ENSG00000012171 0.00489143822671418 0.11954597448883
DENND4C ENSG00000137145 0.00492278090624262 -0.146912463557907
PCNT ENSG00000160299 0.0049648186131661 -0.178768561443879
WDTC1 ENSG00000142784 0.00499003325159565 0.173410305462201
AASDH ENSG00000157426 0.00503266413907904 -0.114166391724659
CDH24 ENSG00000139880 0.0050415752444164 0.133778169413529
FAAH2 ENSG00000165591 0.00507917122188588 0.190832532924962
LINC00272 ENSG00000203729 0.00510788849867937 -0.188838275339208
USP20 ENSG00000136878 0.00511358298925868 0.182480004005187
SIGLEC5 ENSG00000105501 0.00511557692889821 0.18912297474302
IL22 ENSG00000127318 0.00512499957823269 -0.190842432460997
MUS81 ENSG00000172732 0.00513454007824818 -0.173601907196998
ZNF132 ENSG00000131849 0.00515683408783628 0.189916748100885
PSEN1 ENSG00000080815 0.00524168410530677 0.106489712187057
ZFR ENSG00000056097 0.0052734882088132 -0.0826397576419412
HLX ENSG00000136630 0.00529085465369631 0.18168014055878
SPG11 ENSG00000104133 0.00532470431027902 -0.178841872814399
SMG8 ENSG00000167447 0.00534606723065172 -0.185773376948324
MOS ENSG00000172680 0.00535594375820614 0.17849128616384
SLC30A10 ENSG00000196660 0.00542008998443699 0.130545416890044
SNX21 ENSG00000124104 0.00548137442546515 0.0973795761731898
SH2D2A ENSG00000027869 0.00551608282252415 -0.182963678935015
AMBN ENSG00000178522 0.00551989717771175 0.187021391358711
FAM122B ENSG00000156504 0.00552381600189614 -0.110456831033562
GZMH ENSG00000100450 0.00554447850478745 -0.185035748944246
JAG1 ENSG00000101384 0.005573005633625 0.0779539999752139
AP001877.1 ENSG00000256885 0.00560526665557435 -0.174737840313682
C16orf86 ENSG00000159761 0.00564813959084033 0.181947460527105
MMD ENSG00000108960 0.00566017902584914 -0.143614298521678
DERL1 ENSG00000136986 0.00569666318073115 -0.116577905268778
RALBP1 ENSG00000017797 0.00579260728009121 0.132034808608789
USH1G ENSG00000182040 0.00584497820592053 0.132383535704164
DEPDC7 ENSG00000121690 0.00593052390368535 0.0973342622911863
PLOD1 ENSG00000083444 0.00597479739146721 -0.144110836950316
RECQL ENSG00000004700 0.00599814475670681 -0.124216040481576
C19orf59 ENSG00000183019 0.00602099692746825 0.156035437184106
RASL10A ENSG00000100276 0.00604678560697956 0.176287756634722
ENOPH1 ENSG00000145293 0.00624777388250648 -0.131582106493583
NCALD ENSG00000104490 0.00630669983373305 -0.147954918720155
CRYBA2 ENSG00000163499 0.0063116045815164 0.180918238334066
ANTXR2 ENSG00000163297 0.00635905243914833 0.105006798167084
MAP4K4 ENSG00000071054 0.0065659084247914 0.12292268602134
PF4V1 ENSG00000109272 0.00666051448557676 -0.148516041553374
ZC3HAV1L ENSG00000146858 0.00670737646642038 -0.147875053216669
C10orf91 ENSG00000180066 0.00675730279458378 0.181098068567152
CHRM5 ENSG00000184984 0.00683088458847933 0.126942872330887
LPXN ENSG00000110031 0.00685143971735552 -0.137713802655172
TATDN2 ENSG00000157014 0.00685714485811738 -0.120385922420425
BTBD6 ENSG00000184887 0.00686824591677488 -0.1739810477026
ELOVL7 ENSG00000164181 0.00687662069499777 -0.125281029630367
BRF1 ENSG00000185024 0.006893163918929 0.080425256739902
WDR44 ENSG00000131725 0.00689932035355692 -0.110081583721806
RCBTB2 ENSG00000136161 0.00699856570431401 0.111051159404965
BOD1L2 ENSG00000228075 0.0071167181718235 -0.176105692316423
GRIN1 ENSG00000176884 0.00712831113827563 0.101071600894259
UQCRB ENSG00000156467 0.00713557118430437 0.130473593776021
SFTPB ENSG00000168878 0.00717667734285751 0.0791517592087059
GNPAT ENSG00000116906 0.00719773458343212 -0.120455293648054
TBR1 ENSG00000136535 0.00723106595652964 0.105338582710057
PRR5-ARHGAP8 ENSG00000248405 0.00727041035398959 -0.181713473774778
CCNB1IP1 ENSG00000100814 0.0072709641996777 0.130521413820653
CXorf57 ENSG00000147231 0.00729648343641644 -0.107845858884007
KLRK1 ENSG00000213809 0.00729774852079443 -0.159129130268008
PLAUR ENSG00000011422 0.00730069732621868 0.133939896536449
LCN15 ENSG00000177984 0.00730620072589267 0.177587241552568
SCRT2 ENSG00000215397 0.00735269424657667 0.180769298192575
ZNF572 ENSG00000180938 0.00745884414474913 -0.131900794126988
KDM6B ENSG00000132510 0.00748816626500038 0.164610058880014
CKAP4 ENSG00000136026 0.00749165647478262 0.150454594409725
ANKK1 ENSG00000170209 0.00755870158065873 0.180182642673726
TSR1 ENSG00000167721 0.00761760751471645 -0.13337774688489
PCDHA6 ENSG00000081842 0.00771123802260847 0.179712516211507
ANKIB1 ENSG00000001629 0.00776855223562413 -0.117918696680322
SWSAP1 ENSG00000173928 0.00776944667221018 0.12889662173545
KLRC3 ENSG00000205810 0.00787817179562587 -0.156266337206447
CACNA2D2 ENSG00000007402 0.00803272280788583 -0.117368290582943
GNLY ENSG00000115523 0.00805917226689883 -0.166947926695397
ATOH8 ENSG00000168874 0.00811314228947596 0.171162368416346
AC103702.1 ENSG00000263281 0.00813355221925155 0.174115494058255
CD226 ENSG00000150637 0.00813462341324201 -0.142978841910788
SLC35F5 ENSG00000115084 0.00814183680822126 -0.179976576056307
PTTG1 ENSG00000164611 0.00814993274877607 -0.181753147054758
OTOR ENSG00000125879 0.00817605949242001 0.181054857645981
GPR158 ENSG00000151025 0.00819375624828379 0.123226659089704
ST3GAL5 ENSG00000115525 0.00819447537069195 -0.122258648640405
PI3 ENSG00000124102 0.00821954069758154 0.177761634654553
TF ENSG00000091513 0.00825134248646897 0.097485710642441
SOCS4 ENSG00000180008 0.00827875941578652 -0.108905919197264
DIS3L ENSG00000166938 0.00831354385695696 -0.123891771674221
PDDC1 ENSG00000177225 0.00832315986945355 0.0765769229908254
RGR ENSG00000148604 0.00835575421415145 0.10825865084226
COX18 ENSG00000163626 0.00844262418221419 -0.123539844841673
CDH20 ENSG00000101542 0.00846699259576166 0.165901050993795
MYL12A ENSG00000101608 0.00848152260499033 -0.127061697805077
MSH2 ENSG00000095002 0.00849391793955431 -0.138860757462683
TMEM181 ENSG00000146433 0.0085316647628546 -0.146543513521897
FLT4 ENSG00000037280 0.00859973880333138 0.0844284007361541
EMC2 ENSG00000104412 0.00860581948149356 -0.1687432096541
VASH2 ENSG00000143494 0.00861204296355324 -0.0893309988726071
RNASET2 ENSG00000026297 0.00864442447929523 0.171356107653146
PDPK1 ENSG00000140992 0.00867561912008532 0.131338749197108
FAM216A ENSG00000204856 0.00874037620850315 -0.123193441016643
CCDC157 ENSG00000187860 0.0087700023472385 0.168318744665792
PGBD5 ENSG00000177614 0.0087876251021423 0.100584314636461
ZBTB22 ENSG00000236104 0.0088017683465711 0.176268893152122
VRK2 ENSG00000028116 0.00880428405203647 -0.174371263085068
YWHAQ ENSG00000134308 0.00886949578982506 -0.136889600039596
KTN1 ENSG00000126777 0.00891754037226228 -0.101252220879776
ELMOD2 ENSG00000179387 0.00893931364414702 -0.136949899294972
NDUFA11 ENSG00000174886 0.00896768502784416 -0.15627971246392
DUSP5 ENSG00000138166 0.00897459412133505 -0.175251535835297
ESYT2 ENSG00000117868 0.00898463774510468 -0.135774196245344
C1orf87 ENSG00000162598 0.00899162993102555 0.177481547263848
RP5-971N18.3 ENSG00000229766 0.00903779155005359 0.17556254106684
GLTPD2 ENSG00000182327 0.00904297250263759 0.163959860786032
CALCB ENSG00000175868 0.00914580625804477 0.102271118863033
OR52R1 ENSG00000176937 0.00914819376460823 0.167707501048009
CEP78 ENSG00000148019 0.00918666922625073 -0.121223615464025
CPAMD8 ENSG00000160111 0.00921953098538146 0.105851150396388
FAM54B ENSG00000117640 0.00922063354826109 -0.0928740506518682
NMNAT2 ENSG00000157064 0.00927573586484829 0.0927288753744985
OS9 ENSG00000135506 0.00927948237036523 0.119301204714095
B4GALT2 ENSG00000117411 0.00929179065547595 0.103601357679161
MRPL11 ENSG00000174547 0.00932727524117959 -0.123374276243017
C5orf54 ENSG00000221886 0.00937781466923301 0.167106446719911
STAT3 ENSG00000168610 0.00938097834024974 0.132454693445538
BUB3 ENSG00000154473 0.00940906595231713 -0.118532005013369
TMEM110 ENSG00000213533 0.00947562946579155 -0.178001615157735
SLC6A6 ENSG00000131389 0.00951866574653445 0.133579913036032
SUSD1 ENSG00000106868 0.00954108221252737 -0.133957019322008
APOL3 ENSG00000128284 0.0095420813175488 -0.149260136715813
SSR4 ENSG00000180879 0.00956280675666795 -0.155872677797573
FLRT2 ENSG00000185070 0.0095702761657533 0.103462191906477
TYMS ENSG00000176890 0.00957248342124621 -0.142757330359235
ZNF239 ENSG00000196793 0.0095861221436821 0.17881587271944
PPP1R3D ENSG00000132825 0.00960170268129709 0.128901014921551
SERPINB9 ENSG00000170542 0.00962848430064688 -0.115308629183976
SYP ENSG00000102003 0.00963133573780077 0.107931301407499
SLPI ENSG00000124107 0.00963491367580849 0.173974005384727
MPHOSPH10 ENSG00000124383 0.0096646039380868 -0.168511824785282
RAB3D ENSG00000105514 0.00967211043259053 0.156454371964799
PDHA1 ENSG00000131828 0.00976040790119266 -0.116585529071068
TCP1 ENSG00000120438 0.00978638557143031 -0.119154561715729
ZNF362 ENSG00000160094 0.00979852211097196 0.122977594387272
CCNE1 ENSG00000105173 0.00980341110010677 -0.127904827415939
CD93 ENSG00000125810 0.00985645375474407 0.135500963802476
LIMS1 ENSG00000169756 0.00986831346912806 -0.124865045123168
CUL2 ENSG00000108094 0.00989335232232236 -0.134082161279809
GAR1 ENSG00000109534 0.00989998272092051 -0.114426308384842
ORAI2 ENSG00000160991 0.00990638792288232 0.0948787313414343
GFOD1 ENSG00000145990 0.00993804808916976 -0.133315490085878
SOX12 ENSG00000177732 0.0100002017763821 0.105488550687944
DGCR14 ENSG00000100056 0.0100049550651585 0.123123548211509
WBP11 ENSG00000084463 0.0100756182590327 -0.126501158502506
GTPBP8 ENSG00000163607 0.010132573192944 -0.110009316892361
VDAC3 ENSG00000078668 0.0101329645065761 -0.134760985336732
B4GALNT1 ENSG00000135454 0.0101785934661354 0.0741116418154713
ALDH3B1 ENSG00000006534 0.0101848005257148 0.104396916719813
STARD8 ENSG00000130052 0.0102387412942346 0.105143794906985
ACOX1 ENSG00000161533 0.0102492921239069 0.130673923232312
NUSAP1 ENSG00000137804 0.0102572233429094 -0.112948075135992
CNOT6L ENSG00000138767 0.0103515006872943 -0.117140323592681
EIF5A2 ENSG00000163577 0.0103828545412427 -0.093692407182196
TRA2A ENSG00000164548 0.0103835726561172 -0.120742892016335
PIK3R3 ENSG00000117461 0.0103859654384743 -0.0891830253660279
EIF2AK3 ENSG00000172071 0.0104603692027858 -0.111323585453684
ENTHD1 ENSG00000176177 0.0104769654657722 -0.169318057082957
MRPL1 ENSG00000169288 0.0104969727396481 -0.137255539178773
IGIP ENSG00000182700 0.0105254370707926 -0.171594413940711
HUNK ENSG00000142149 0.0105356840341001 0.119361565323541
CRYGS ENSG00000213139 0.0106089072825687 -0.175375414585023
PRR4 ENSG00000111215 0.0106802760982192 -0.114766487482235
NDUFS7 ENSG00000115286 0.0106830060837275 0.0937929946043892
PIGH ENSG00000100564 0.0107090889684421 -0.101294526090518
CTXN3 ENSG00000205279 0.0107185224530137 0.101788592413526
CTSW ENSG00000172543 0.0107424050149957 -0.159696351768697
THNSL2 ENSG00000144115 0.0107592266633261 0.169034475780573
UBXN11 ENSG00000158062 0.0107630932554837 0.0931375862780803
PGLYRP3 ENSG00000159527 0.0107888150546036 -0.172442905520123
TP73 ENSG00000078900 0.0108296063669156 0.0788459324457014
RRP1B ENSG00000160208 0.0108312713089438 -0.115718561431983
MRGPRF ENSG00000172935 0.0108323409417331 0.122417689689622
ZNF259 ENSG00000109917 0.0108787087543158 -0.13385180992339
CYP2R1 ENSG00000186104 0.0108922806916524 0.17031135210125
XRCC4 ENSG00000152422 0.0109462899902715 0.100232829180539
CACUL1 ENSG00000151893 0.0110348922998744 0.0877924285001263
CXCR2 ENSG00000180871 0.0110743539418933 0.133566021734456
SLC30A4 ENSG00000104154 0.0110766721843834 -0.125414913998313
KLRC4 ENSG00000183542 0.0112061993505872 -0.167718034056792
AMIGO2 ENSG00000139211 0.0112603758410014 -0.0989058695476797
PPM1F ENSG00000100034 0.0112645985253573 0.0878280313356805
MED19 ENSG00000156603 0.0112834882323793 -0.125454722256851
CCL5 ENSG00000161570 0.0113639344416891 -0.152078135931449
MAK16 ENSG00000198042 0.0113705576816395 -0.126452951807117
ZBTB10 ENSG00000205189 0.0113819267182628 -0.125550632871679
CX3CR1 ENSG00000168329 0.011410732417345 -0.139438423719014
FAM3B ENSG00000183844 0.0114559922783959 0.11113745332319
KLHDC5 ENSG00000087448 0.0115057176754146 -0.0959462665210006
HSD17B13 ENSG00000170509 0.0115229963838825 0.105779549807726
BTRC ENSG00000166167 0.0115535777146961 -0.0970178779067071
PNPLA2 ENSG00000177666 0.0115644930521133 0.102010941068074
AVPR2 ENSG00000126895 0.0115662605884775 0.169732101130608
OR9I1 ENSG00000172377 0.0116314667516129 0.166062978439863
RAB7L1 ENSG00000117280 0.0116599729038318 -0.0891025906595538
RNFT1 ENSG00000189050 0.0116790923849019 -0.0888100728940756
EMC8 ENSG00000131148 0.0116973970453628 -0.123153396436233
ZNF396 ENSG00000186496 0.0117540682013096 0.102033518434072
MANBAL ENSG00000101363 0.0117546394429648 0.12494000297829
CRIP3 ENSG00000146215 0.0117651512596688 0.0932395151699992
OR1J1 ENSG00000136834 0.0118076147763617 0.170942965183691
FGFBP2 ENSG00000137441 0.0118681342240586 -0.141954269312462
SLC9C2 ENSG00000162753 0.0119959939434638 0.121840610601264
LRP11 ENSG00000120256 0.0120703420892917 0.0916257496480945
OR7G1 ENSG00000161807 0.012110185758688 -0.165430186469592
PRR15L ENSG00000167183 0.0121417160469543 0.170804582708917
PCDHB11 ENSG00000197479 0.0121467942708558 0.116594411385302
SLC39A1 ENSG00000143570 0.0121866763308164 0.0870290852009975
NIPAL2 ENSG00000104361 0.0122661873391103 -0.112851055499098
ST6GAL1 ENSG00000073849 0.0122760958468203 -0.114700869087915
CRB2 ENSG00000148204 0.0122791220772477 0.170240922420992
PRRC1 ENSG00000164244 0.0122986939875714 -0.124539075153286
RASGRP4 ENSG00000171777 0.0123030167615959 0.142639481264335
CXorf30 ENSG00000205081 0.0123424575036827 -0.169125694111226
ARHGAP28 ENSG00000088756 0.0123429947352472 0.100277120376676
ZMAT4 ENSG00000165061 0.0124230830906709 0.169737978248317
FAM110A ENSG00000125898 0.0124347948823651 0.162985301621325
TGFBR3 ENSG00000069702 0.0124482918301231 -0.115952263617536
UTP18 ENSG00000011260 0.0124721172038219 0.15842045477074
MYO16 ENSG00000041515 0.0124862879954028 0.120727167479326
ALG5 ENSG00000120697 0.0125018739483543 -0.161476473740863
POU3F4 ENSG00000196767 0.0125547754755941 0.168386098193283
FUT11 ENSG00000196968 0.0125972318287405 -0.167334335532513
MBTPS1 ENSG00000140943 0.012614212007899 -0.118183143079904
NCR1 ENSG00000189430 0.0126306841502642 0.163476816427856
MDP1 ENSG00000213920 0.0126767413766598 -0.169059596093485
NFATC2 ENSG00000101096 0.0127318836017588 -0.114895267364356
STK39 ENSG00000198648 0.012807953570482 -0.114001654177324
PSMD7 ENSG00000103035 0.0128124775245142 -0.119571471267187
YTHDC2 ENSG00000047188 0.0128595812683743 -0.126259660809146
C6orf228 ENSG00000224531 0.012870648057212 -0.0889486800359151
FARP2 ENSG00000006607 0.0129396829763691 0.0912659033977087
CALHM2 ENSG00000138172 0.0130456371160316 -0.164878455702708
FADD ENSG00000168040 0.0130466423868271 0.124466336630714
PALLD ENSG00000129116 0.0130879183340917 -0.111554453913918
LPCAT3 ENSG00000111684 0.0131913002784664 0.0873025088495775
TEKT5 ENSG00000153060 0.0132821458596892 0.164512598084096
MTF2 ENSG00000143033 0.013310113532357 -0.0854794353032924
RWDD2B ENSG00000156253 0.0134347253412157 -0.166580319503378
IGF2R ENSG00000197081 0.0134554002907449 0.132902134527556
WDR77 ENSG00000116455 0.0134677766382711 -0.0910477308333352
PRR5L ENSG00000135362 0.0135248304493631 -0.139903146865504
CDH13 ENSG00000140945 0.013547953996658 0.0809509217935956
SOS1 ENSG00000115904 0.0135765629109952 -0.0879473180415661
IGDCC3 ENSG00000174498 0.0136275920059077 0.115087311103407
PGLYRP1 ENSG00000008438 0.013651342303523 0.162418895482244
LINGO4 ENSG00000213171 0.0136542043797522 0.158546990666667
IPO11 ENSG00000086200 0.0137117452790828 -0.12166724232665
CXCL1 ENSG00000163739 0.0137475552671443 0.121189311315326
MMP21 ENSG00000154485 0.0138500940869792 0.164931398561661
PRDM13 ENSG00000112238 0.0139297636028922 -0.165772281711519
EBP ENSG00000147155 0.0140196088026475 -0.130758685732247
GBAS ENSG00000146729 0.0140908137496816 -0.130618130518518
GPR156 ENSG00000175697 0.014112165623433 0.16538970245915
TUBB3 ENSG00000258947 0.0141338700116351 -0.163592417251938
ANKRD11 ENSG00000167522 0.014140644222586 0.11016377013303
ZNF217 ENSG00000171940 0.014160469369537 0.0987865768247903
DBNL ENSG00000136279 0.0141875216574473 0.0954157474592559
OPA1 ENSG00000198836 0.0141885978227366 -0.100479167399546
UTY ENSG00000183878 0.0141973106912533 -0.0685754111302445
DHRS2 ENSG00000100867 0.0142000377660778 0.164031246617318
SET ENSG00000119335 0.0142126340864189 -0.146969202819377
TBX6 ENSG00000149922 0.0142271403398261 0.122460792622244
PTPRO ENSG00000151490 0.0143337178201233 -0.0788886856467025
ARL11 ENSG00000152213 0.0143596809058908 0.127469574202332
ENDOD1 ENSG00000149218 0.0143837553518286 -0.129292391913373
MEGF6 ENSG00000162591 0.0143853991935018 0.164347719112245
CKAP2 ENSG00000136108 0.0145276665817944 -0.0939990301827009
TMEM192 ENSG00000170088 0.0145353931302678 -0.11988932711726
RNF125 ENSG00000101695 0.0145828345395269 -0.109137707356383
NRAS ENSG00000213281 0.0146115450734072 -0.118383457857605
CCDC134 ENSG00000100147 0.0146774250334562 0.161951145077835
TKTL2 ENSG00000151005 0.0146776039523796 0.119432945007366
SDPR ENSG00000168497 0.0147587558857068 -0.138339745091471
PNMA3 ENSG00000183837 0.0147643484781726 0.0922338484939369
CASS4 ENSG00000087589 0.0148124842963159 0.10322154586013
ERCC1 ENSG00000012061 0.0148516050364203 -0.128786018432008
SNORD94 ENSG00000208772 0.0148832736760706 0.163925671197412
SPAG16 ENSG00000144451 0.0148891017633089 -0.114533039543145
EXOSC8 ENSG00000120699 0.0150503604703309 -0.155079614524601
DBX1 ENSG00000109851 0.0150543065173404 0.158724869815222
CHRNB2 ENSG00000160716 0.0150645891612884 -0.105396915615977
PNOC ENSG00000168081 0.0150651407487655 0.0904953056611202
GRPEL1 ENSG00000109519 0.0151375301548158 -0.137154341537558
GABRE ENSG00000102287 0.0152207645315691 0.0978831174841466
MTSS1 ENSG00000170873 0.0153143174954431 -0.117403841366566
ALOX12 ENSG00000108839 0.0153723861026409 -0.1623342182476
TRIM5 ENSG00000132256 0.015377281008945 -0.127459223261901
OR8D4 ENSG00000181518 0.0154131107850988 0.163965393862743
CACNA1B ENSG00000148408 0.0154282257494723 0.117650439584824
DMRTA1 ENSG00000176399 0.0155324141610299 0.162079058778385
PCDH18 ENSG00000189184 0.0156347529339881 0.0775288217720159
AC137932.6 ENSG00000261253 0.0156923178522495 -0.160519262594535
C16orf80 ENSG00000070761 0.015777393459358 -0.118958330208916
MRPL16 ENSG00000166902 0.0157875328101478 -0.157008511246977
BCL2L14 ENSG00000121380 0.015855061728188 0.0980535944802562
LY6D ENSG00000167656 0.0158631760124253 0.119480724818786
ASB3 ENSG00000115239 0.0158769590907061 -0.150838981894869
ARVCF ENSG00000099889 0.0159794738921032 0.117711867599986
CENPC1 ENSG00000145241 0.0159802816235444 -0.155906416364647
PTPN22 ENSG00000134242 0.0160001719886435 -0.108439381241617
TRPM8 ENSG00000144481 0.016022249271146 0.0939399139192583
CCL4 ENSG00000129277 0.0160648238864123 -0.131726715781073
RORA ENSG00000069667 0.0160738546542202 -0.120808345350926
ACSS2 ENSG00000131069 0.016087690431469 0.112702941342961
C11orf75 ENSG00000166002 0.0161371731349565 0.125634858247176
CCDC37 ENSG00000163885 0.0161770199197561 0.16447653724382
GJB3 ENSG00000188910 0.0162232471951746 -0.159577960985544
TUBB1 ENSG00000101162 0.0162650613060623 -0.154434369747135
ONECUT2 ENSG00000119547 0.0162862397249178 0.112093787547416
FAM129A ENSG00000135842 0.0162864242063452 0.137764030513044
PRSS23 ENSG00000150687 0.0163239980008387 -0.113670715091439
CRYBB1 ENSG00000100122 0.0163474193025686 0.163317815179106
PARN ENSG00000140694 0.0163531288353307 0.0890453297568267
CCDC25 ENSG00000147419 0.0163937000886121 -0.104861797211235
POT1 ENSG00000128513 0.0164366358192244 -0.100089963187133
MAVS ENSG00000088888 0.0164437698676236 0.0877590076350021
OTUB2 ENSG00000089723 0.0164446857597169 -0.0973698392667984
FGF6 ENSG00000111241 0.0164786619602656 0.163919239329702
DOLPP1 ENSG00000167130 0.0165223397428704 0.113983941515528
TRIM9 ENSG00000100505 0.0165403860547895 0.104422356424694
FREM1 ENSG00000164946 0.0166336870524146 0.163906407282702
TMEM52 ENSG00000178821 0.0166755120420233 0.1622187165201
TMEM129 ENSG00000168936 0.016680335065681 0.0784284244935499
ZNF30 ENSG00000168661 0.0167034473738211 -0.137177268840514
FAM98B ENSG00000171262 0.0167563080572959 -0.104038664931474
TUBGCP5 ENSG00000153575 0.0168551970235644 -0.109489061870433
ZNF763 ENSG00000197054 0.0168717436456025 -0.133617044140587
SIGLEC12 ENSG00000254521 0.0168950083894694 -0.15973058565477
HS3ST5 ENSG00000249853 0.0168951890436606 0.112870701750505
PLAC1L ENSG00000149507 0.0169288573835136 -0.157536152804736
PHF2 ENSG00000197724 0.0169355974967053 0.0830637611617366
CALM1 ENSG00000198668 0.0169398501467542 -0.106067672389593
GPRC5A ENSG00000013588 0.0169930983333592 0.116344483730383
ZFPM1 ENSG00000179588 0.0169977194845489 0.158224279296356
C1orf198 ENSG00000119280 0.0170149825906718 -0.108635539533944
NISCH ENSG00000010322 0.0170449705924092 0.111443999474199
OR4D9 ENSG00000172742 0.0170528873029033 0.163596760126562
RP11-432I5.4 ENSG00000260612 0.0170546292529683 0.162339946906247
KRTAP19-6 ENSG00000186925 0.0170833498014764 0.160293782670292
ECE1 ENSG00000117298 0.0171099803246763 0.0951913797683716
RHBDD3 ENSG00000100263 0.0171258857764527 0.155240259569878
UQCRC2 ENSG00000140740 0.0171277204843165 -0.12533048782932
ARMC9 ENSG00000135931 0.017163281395446 0.114417279565524
FCRL6 ENSG00000181036 0.0171790687878527 -0.0948718697326845
CNFN ENSG00000105427 0.0172429063393709 -0.158255705957572
RYR3 ENSG00000198838 0.0172985582535601 -0.165027518106327
OR1L3 ENSG00000171481 0.0173553278481209 0.161437670125797
GALM ENSG00000143891 0.0173839436341574 0.117364639055358
FIGLA ENSG00000183733 0.0173911610298984 -0.162683181738947
SRCRB4D ENSG00000146700 0.0174628180734431 0.11712250284697
MCPH1 ENSG00000147316 0.0175171653642045 -0.114111711110785
CXCR1 ENSG00000163464 0.017523396826278 0.147917318483423
CSK ENSG00000103653 0.0175396900037644 0.118098855550087
SULT6B1 ENSG00000138068 0.0175610236668412 0.159005224984569
RNF2 ENSG00000121481 0.0175680586319132 -0.117694604907191
ARMC6 ENSG00000105676 0.0176470793195531 0.0876458400774627
FAS ENSG00000026103 0.0176669560143601 -0.130023431044432
TMEM62 ENSG00000137842 0.0176802957717021 0.113718577091596
UROS ENSG00000188690 0.0176839357543913 -0.162711707878776
LGALS1 ENSG00000100097 0.0176962770494689 -0.150259442771632
DPY19L1 ENSG00000173852 0.0178252320296494 -0.128275920186514
ZNF805 ENSG00000204524 0.0179703749552025 -0.0843338665551613
PAPPA2 ENSG00000116183 0.0179706824565633 0.0834618085225554
AP006621.1 ENSG00000177236 0.0180379446583658 0.162649609331094
SKA2 ENSG00000182628 0.0180682704336321 -0.114506574487166
RHBDF1 ENSG00000007384 0.0180740310320253 0.0843150740410396
SLC6A11 ENSG00000132164 0.0181080387102856 0.0923369809466158
CD47 ENSG00000196776 0.0181180460001287 -0.116765328932236
DIABLO ENSG00000184047 0.0181608456466906 -0.152775392424794
SPRR1A ENSG00000169474 0.0181896544413257 0.110838903040582
ZNF223 ENSG00000178386 0.0182925537588515 -0.162481600653253
CXXC5 ENSG00000171604 0.0183149747953834 -0.117542404723542
LILRB2 ENSG00000131042 0.018376318962686 0.130759901216794
HEATR5B ENSG00000008869 0.0183802598259391 -0.129503457117128
XPA ENSG00000136936 0.0183936066594825 -0.149539351681959
SIKE1 ENSG00000052723 0.018461194580433 -0.12132938646209
SLC30A2 ENSG00000158014 0.0184617251234501 0.113668588425661
CSNK2B ENSG00000204435 0.0184702422995451 -0.0967451603884195
TECPR2 ENSG00000196663 0.0185402477034018 0.101381171392156
RP11-539E17.4 ENSG00000204949 0.0185914328793875 0.0906599262347955
PARP11 ENSG00000111224 0.018608778176301 -0.094467150303366
SPPL2A ENSG00000138600 0.0186505474689831 -0.152438080095496
FAM20B ENSG00000116199 0.0186902219530016 -0.114106422396857
N4BP2 ENSG00000078177 0.0187076249125429 -0.101175819446465
LINC00657 ENSG00000260032 0.0187117029578048 -0.143747946388802
TMEM127 ENSG00000135956 0.018715602843891 0.0898994724275845
VIT ENSG00000205221 0.0187284802989114 -0.114835000496219
CNTN6 ENSG00000134115 0.0187653216917922 0.159728368996516
PXN ENSG00000089159 0.0187842615457176 0.0914609567497598
C5orf51 ENSG00000205765 0.0188487105927098 -0.106500071994792
ZMYM6NB ENSG00000243749 0.0189871371683638 -0.151684656713761
MLXIPL ENSG00000009950 0.0190047336821738 0.0978525320657944
OTX1 ENSG00000115507 0.0190444464408132 0.116675609471543
EIF2S1 ENSG00000134001 0.0190447904921217 -0.0924686032082872
OLR1 ENSG00000173391 0.0190699062017309 0.101474668718544
SNX29 ENSG00000048471 0.0190762234398391 -0.114143826962524
TBX21 ENSG00000073861 0.0190940441656514 -0.154792858328989
SH2D4B ENSG00000178217 0.0191233954044101 -0.158989660913018
HRCT1 ENSG00000196196 0.0191342831327773 0.14753231497744
CCDC105 ENSG00000160994 0.0191993146574961 -0.156366526362782
UCK1 ENSG00000130717 0.019208559440445 0.0972051439062363
CPEB4 ENSG00000113742 0.0193097790352353 0.109164835559987
C11orf87 ENSG00000185742 0.0193405088728521 0.112891880515842
TSC22D1 ENSG00000102804 0.0193901912020924 -0.0910343321752014
TG ENSG00000042832 0.0194034900205007 0.116069679418544
GOLGA4 ENSG00000144674 0.0194108519911687 -0.0948945082022909
CTPS1 ENSG00000171793 0.0194737930705373 -0.0896070104721652
RUVBL1 ENSG00000175792 0.0195396694656942 -0.119793088675455
BICD2 ENSG00000185963 0.0196077455223641 0.0690174416151178
C1orf170 ENSG00000187642 0.0197292372378817 0.156066126129757
PHKA2 ENSG00000044446 0.0197527342679447 0.118844722117168
NFE2L1 ENSG00000082641 0.0197843386656932 0.0845553825917035
YJEFN3 ENSG00000250067 0.0197899852270893 0.0859868194957456
SLC26A4 ENSG00000091137 0.0197926721882735 0.115645902050874
GADD45A ENSG00000116717 0.0198342239134496 0.149345378936797
SIGLEC11 ENSG00000161640 0.0199265920241678 0.11220564800499
TNRC18 ENSG00000182095 0.0199588629427374 0.154553523870446
GNAI2 ENSG00000114353 0.0199907358019819 0.0930551914281571
KIAA1731 ENSG00000166004 0.0200557346359846 0.153716957201597
HPCAL1 ENSG00000115756 0.0200607320126319 0.0883534654317451
ZSCAN16 ENSG00000196812 0.0200749476164269 -0.147425345248698
ABCA7 ENSG00000064687 0.0201756887727054 0.110985090096725
SEC14L1 ENSG00000129657 0.0201927155238966 0.107600694237951
TIRAP ENSG00000150455 0.0202236619207586 0.0864177861601644
CAMSAP3 ENSG00000076826 0.02032371181263 0.089354272285295
PFN3 ENSG00000196570 0.0203315353620153 0.151966251321674
BTBD1 ENSG00000064726 0.0203922680129951 -0.0916601365903923
RAX2 ENSG00000173976 0.0204118010924325 0.152121217182216
KIAA0494 ENSG00000159658 0.0204565853315176 -0.091953095080133
SLC17A4 ENSG00000146039 0.0204992807410834 0.0925298492525272
FAM19A4 ENSG00000163377 0.0205053268568296 -0.157822237819398
C11orf52 ENSG00000149300 0.0205245740563518 0.156439973415827
GLCCI1 ENSG00000106415 0.0205774383488429 -0.112774965719284
RASGRP1 ENSG00000172575 0.0205802633149392 -0.0969027938155437
FAM101B ENSG00000183688 0.0205862290159327 0.114462085064109
PCNXL3 ENSG00000197136 0.020730299495365 0.152517614935319
C11orf10 ENSG00000134825 0.0207799267807737 -0.115654406447817
TMBIM6 ENSG00000139644 0.020815709638083 0.10451210068218
AKAP7 ENSG00000118507 0.0208513151019789 -0.0743561083811244
TEX10 ENSG00000136891 0.0208685060398224 -0.112328346216959
PAIP1 ENSG00000172239 0.0208789201684673 -0.153499383072407
TNFRSF10C ENSG00000173535 0.0209481493171503 0.123874904997413
OR5AC2 ENSG00000196578 0.0209754979312421 0.156449124406323
TMEM206 ENSG00000065600 0.0209777274378381 -0.134128471501165
NOTCH4 ENSG00000204301 0.0209862187138128 0.0824583981426934
AKR1C3 ENSG00000196139 0.0209929089744943 -0.109428908239608
INPP5K ENSG00000132376 0.0210322601334519 0.106755894451416
SORL1 ENSG00000137642 0.0211216165192251 0.122539875662718
LAT ENSG00000213658 0.0211447802117726 -0.118010722547096
ZNF570 ENSG00000171827 0.0211523061262325 -0.157894967588723
NCOA7 ENSG00000111912 0.0212338369342981 -0.105380502484115
ETFA ENSG00000140374 0.021313583926614 -0.134052938054025
C9orf47 ENSG00000186354 0.0213186699146213 0.112155848617964
P2RY2 ENSG00000175591 0.0213661234337888 0.15782754479485
MIS12 ENSG00000167842 0.0213910051376544 -0.102526087345811
C11orf31 ENSG00000211450 0.0214338676059037 -0.145953217253725
PNP ENSG00000198805 0.0214544462649794 -0.149567233098374
SIRPA ENSG00000198053 0.0215584333130957 0.12669188397252
SCUBE3 ENSG00000146197 0.021561213649585 -0.108308642821619
FOXJ1 ENSG00000129654 0.0215688859539594 0.108944582703239
CD2 ENSG00000116824 0.0215923407850823 -0.145381789686018
PPFIA3 ENSG00000177380 0.0216370346907576 0.0837165053556823
CTXN1 ENSG00000178531 0.0216878013496103 0.148206087442998
SEMA4B ENSG00000185033 0.0217509586729524 0.112259553774123
GEMIN5 ENSG00000082516 0.0217622649918114 0.112644369022219
ZNF771 ENSG00000179965 0.0217626092209893 0.103484991418026
LSG1 ENSG00000041802 0.0219043849048146 -0.104408218123494
HOPX ENSG00000171476 0.0219344180719031 -0.137371674456613
SLC25A41 ENSG00000181240 0.0219933121467665 0.15652571744411
UST ENSG00000111962 0.0220059014231584 -0.11106813138611
KCTD21 ENSG00000188997 0.0220390949834603 0.11062931508301
TMEM168 ENSG00000146802 0.022064183330813 -0.114697157075188
SFXN1 ENSG00000164466 0.0220655042307797 -0.11320275454462
ARL2BP ENSG00000102931 0.0221112529757551 -0.0926266142465812
SYCE3 ENSG00000217442 0.0221137402005952 -0.153580076957933
DFNA5 ENSG00000105928 0.0221267223310795 0.159814981185629
SPATC1 ENSG00000186583 0.0222163086384633 0.143969062078692
EPHA8 ENSG00000070886 0.0222653996853069 0.0941610686858515
USP38 ENSG00000170185 0.0223039364266072 -0.0977107089499563
OR5AU1 ENSG00000169327 0.0224016711065183 0.152709056858965
PSME4 ENSG00000068878 0.0224083126013536 -0.0829932930976168
UBP1 ENSG00000153560 0.0224711175893642 -0.10453669940024
ALPP ENSG00000163283 0.0225484176179127 -0.111515480989484
CD300LB ENSG00000178789 0.0225541682850616 0.122825901916467
PCDHA4 ENSG00000204967 0.0225564342552876 0.111093922053952
CHMP1A ENSG00000131165 0.0225725554006526 0.0846382834682381
TRPM7 ENSG00000092439 0.0225954950347818 -0.114923890369089
DERA ENSG00000023697 0.0226183840965274 -0.117629477740379
SIRPG ENSG00000089012 0.0226552636923406 -0.131234269590597
SERPINA5 ENSG00000188488 0.0226642879726365 0.148598542680076
SOX14 ENSG00000168875 0.0227247028811371 0.144643299254373
SGSM3 ENSG00000100359 0.0228286034355534 0.090009465426836
GJB2 ENSG00000165474 0.022837049141667 0.0911068622311019
NXNL2 ENSG00000130045 0.0228434071794609 0.0889128370817122
ULBP3 ENSG00000131019 0.0229007890829117 0.154738657593412
CDC42EP2 ENSG00000149798 0.0229201956409147 0.149429178970375
NRN1 ENSG00000124785 0.0229793081294705 -0.109740098565241
PDE8A ENSG00000073417 0.0229808603429486 -0.0957882661306951
IMPA2 ENSG00000141401 0.0229831568124983 0.141664286590639
MBNL1 ENSG00000152601 0.0230187810381649 -0.0977604390668239
CBLN1 ENSG00000102924 0.0230496291420763 0.110602454662494
NRTN ENSG00000171119 0.0230555288865199 0.112355176169367
SLBP ENSG00000163950 0.0230840118777441 -0.115925174133884
OR6C75 ENSG00000187857 0.0232111134751992 0.153078599603642
EXOC2 ENSG00000112685 0.023318687831764 -0.0960408770824237
TSPEAR ENSG00000175894 0.0233283401262704 0.106131586928312
TMCC1 ENSG00000172765 0.023328415492082 0.103691938005576
ZC3H14 ENSG00000100722 0.0234187797682519 -0.096626949635821
CPQ ENSG00000104324 0.0234395272073692 0.121924703581279
MRPL10 ENSG00000159111 0.0234467288783308 -0.149957485238588
MEX3D ENSG00000181588 0.0234988574136064 0.148994485524624
HMX3 ENSG00000188620 0.0235012206885631 0.147824754502284
ACBD5 ENSG00000107897 0.0235051815251836 -0.120351803084061
SLC35F3 ENSG00000183780 0.0235243133652774 -0.153697664203347
CHSY1 ENSG00000131873 0.0236420284850872 0.120882530620478
MT1E ENSG00000169715 0.0236571570237999 0.144557541013501
OR9G1 ENSG00000174914 0.0237441239798983 0.155370846672797
CRNN ENSG00000143536 0.0237669462859225 0.11227364019049
HPSE2 ENSG00000172987 0.0237765816963104 0.149852937024476
CMAS ENSG00000111726 0.0237809490026813 -0.136773810535659
ENPP5 ENSG00000112796 0.0238154930080839 -0.11566675577078
VN1R1 ENSG00000178201 0.0238342304668083 0.150911845458096
IRS4 ENSG00000133124 0.0239191801760343 0.151128378863843
RAD9B ENSG00000151164 0.0239554838499647 0.110105827319996
SLAMF7 ENSG00000026751 0.0240380267969764 -0.113649184748466
TREML1 ENSG00000161911 0.0240489875584045 -0.146652053976704
AKR1CL1 ENSG00000196326 0.0240912412622671 0.155125174151023
TJP1 ENSG00000104067 0.0240927933125072 0.110445718828644
PIGS ENSG00000087111 0.0241127311128018 0.0995845689852952
ARHGEF10 ENSG00000104728 0.0241372049161143 0.0920109275355481
KCNH5 ENSG00000140015 0.0241685992372073 0.073822216206394
RRP15 ENSG00000067533 0.0242026188518928 -0.110430359617397
CLEC4F ENSG00000152672 0.0242170551971313 0.101990460494928
USP24 ENSG00000162402 0.0242425488577215 -0.113424669843472
RCOR2 ENSG00000167771 0.024381206193174 0.151387238928867
TRIM32 ENSG00000119401 0.0243945896742955 -0.100802785615767
ZNF721 ENSG00000182903 0.0244164745733561 -0.150893090969119
CBR4 ENSG00000145439 0.0244399236979134 -0.0875593349960088
PSMG2 ENSG00000128789 0.0244647891134773 -0.144396252719964
GUCA2B ENSG00000044012 0.0244776850865478 0.1513749284511
CD14 ENSG00000170458 0.0245419571524556 0.127676877298303
ANAPC4 ENSG00000053900 0.0246109312844694 -0.141536663959286
LPIN1 ENSG00000134324 0.0246401655745171 -0.0938119322070924
SLC35G2 ENSG00000168917 0.0246410206451523 0.11297099565545
EIF1AX ENSG00000173674 0.0246652790378145 -0.138718128276002
TMEM150B ENSG00000180061 0.0246661926789956 0.107132601413954
POTEA ENSG00000188877 0.0246696986265903 0.149768994897542
RP11-184A2.3 ENSG00000229672 0.024670345597052 0.147128223762707
TBC1D24 ENSG00000162065 0.0246789448315599 0.0933988072281093
ACRBP ENSG00000111644 0.0246893232757871 -0.137148033391598
TRPM6 ENSG00000119121 0.0247228667271998 0.123604045163262
ST3GAL2 ENSG00000157350 0.0247282965030299 0.11059142237492
CD80 ENSG00000121594 0.0247759468982466 0.0751762801983942
PRKCSH ENSG00000130175 0.0247906506083842 0.125812490068861
RBMX2 ENSG00000134597 0.0248752131732561 -0.153667102895451
DIRAS2 ENSG00000165023 0.0248971542422239 0.0858639932247202
GSS ENSG00000100983 0.0249045691493102 -0.123520362863316
FAM161B ENSG00000156050 0.0249605564703506 -0.152754422063328
FAM13C ENSG00000148541 0.0249716844994237 0.0916230765338802
RNF113A ENSG00000125352 0.0250115739218571 -0.133896118794824
TAGLN3 ENSG00000144834 0.0250384725879964 0.149997454626979
MCOLN1 ENSG00000090674 0.0250960048928786 0.116978461401365
CUBN ENSG00000107611 0.0251959669135832 0.15244998169855
ATP9B ENSG00000166377 0.0252059456923076 0.0797540152283905
TFPI ENSG00000003436 0.0252121138585163 -0.101180374445799
FAM53A ENSG00000174137 0.0252937768398108 0.107588249340483
POPDC2 ENSG00000121577 0.0254235217187382 -0.155049477477657
THEMIS ENSG00000172673 0.0254728894026313 -0.121723812791778
ZNF516 ENSG00000101493 0.0254883479785008 0.115507860284851
PRR19 ENSG00000188368 0.0254951074538128 0.147537714940031
DCDC2B ENSG00000222046 0.0255021066422273 -0.151356332344141
FOXD3 ENSG00000187140 0.0255379635720704 0.148970005823358
CXorf65 ENSG00000204165 0.0255686538869 -0.149324194293615
MEFV ENSG00000103313 0.0255887791694538 0.123153342820064
HOXD11 ENSG00000128713 0.0256598512648625 0.15049507531031
GNA12 ENSG00000146535 0.025698598291346 0.106300785034174
GABRB1 ENSG00000163288 0.0257757412620172 0.147036159092476
OTUD5 ENSG00000068308 0.0258939501121711 0.0842749018319617
DEFB118 ENSG00000131068 0.0258982873834636 -0.141490796287683
KAT6B ENSG00000156650 0.0259596504157979 -0.0936620109147103
STXBP4 ENSG00000166263 0.0259760729298072 0.0860613339312859
CYP24A1 ENSG00000019186 0.0259873711823364 0.0877880913192462
FXYD4 ENSG00000150201 0.0260092440045748 0.151421788113544
TRPV2 ENSG00000187688 0.0260113216389601 -0.101754952193869
CHEK2 ENSG00000183765 0.0260873230048068 -0.15497580491115
IGHV3-13 ENSG00000211942 0.026203382219395 0.147745989725363
SERINC4 ENSG00000184716 0.026209357723492 0.149933383256014
CPNE8 ENSG00000139117 0.026242537443297 -0.109727784117324
DYNLL1 ENSG00000088986 0.0263374246738624 -0.137812458143518
SPANXN3 ENSG00000189252 0.0263441154820771 0.144002632164236
ZNF544 ENSG00000198131 0.0263926228786695 -0.0904827714816435
FAM69C ENSG00000187773 0.0264104066812661 0.14920746549948
DNAJC21 ENSG00000168724 0.0264261918562536 -0.0952818418014609
ZCCHC9 ENSG00000131732 0.0264470310979942 -0.139429201821459
RANGRF ENSG00000108961 0.0265048986877544 -0.148162922271855
ZNF418 ENSG00000196724 0.026511235176258 0.0981013887463683
ALDH1A3 ENSG00000184254 0.0265315258384581 0.0804352419964635
S100A8 ENSG00000143546 0.0265654224542454 0.13727570360299
SH2D1B ENSG00000198574 0.0266218936062013 -0.11634250782907
NUS1 ENSG00000153989 0.0266325805236937 -0.147156548012971
CCDC155 ENSG00000161609 0.0266604799066755 0.142153061179644
RNF216P1 ENSG00000196204 0.0266725117528773 0.145022600470865
TSPAN31 ENSG00000135452 0.026673019918781 -0.106795659311608
EDN3 ENSG00000124205 0.0267456887332978 0.0791864687523168
BIVM ENSG00000134897 0.0268107684217642 0.0939948569205222
SKAP1 ENSG00000141293 0.0268191077951767 -0.127752167872332
TPRN ENSG00000176058 0.0268446252436273 0.140402088810431
ZNF561 ENSG00000171469 0.0269021815702556 -0.0759589098345716
AIF1 ENSG00000204472 0.0269034677912197 0.129842019173926
KIAA1468 ENSG00000134444 0.026909912104133 -0.10716640281672
UFM1 ENSG00000120686 0.0270115130129031 -0.100457469261196
DBF4 ENSG00000006634 0.0270304214946713 -0.106083264491684
FAM208A ENSG00000163946 0.0270530664513426 -0.105349175943221
KRTAP13-2 ENSG00000182816 0.0271039759716072 0.148669581223665
FAM208B ENSG00000108021 0.0271209459281204 -0.127024008713028
SLC25A31 ENSG00000151475 0.0271606516845524 -0.145920180159172
HMX2 ENSG00000188816 0.0272465989331037 0.148966633062595
LRRIQ1 ENSG00000133640 0.0272818693025638 0.0900209320873368
RAB7A ENSG00000075785 0.0273117836657957 0.100361868312233
ALDH1B1 ENSG00000137124 0.0273122275824476 0.110822281985259
STRA8 ENSG00000146857 0.0273230496499016 0.150101630553585
GATAD1 ENSG00000157259 0.027395005995407 -0.0866058598276147
FAM83C ENSG00000125998 0.0274403175925553 0.10996955233285
PPP4R1L ENSG00000124224 0.0274629335221138 0.147902310060139
CCDC64B ENSG00000162069 0.0275072819441146 0.147644232324334
GBP3 ENSG00000117226 0.0275595457954058 -0.144559454383409
DPH3P1 ENSG00000233838 0.0276289511025359 0.115448515246888
COQ6 ENSG00000119723 0.0276592449260943 0.0817715979773401
ZNF248 ENSG00000198105 0.0276805703138408 -0.0755259196934318
RP11-770J1.4 ENSG00000255384 0.0277349191663799 0.139506963197963
FRMD4B ENSG00000114541 0.0277573101497155 0.0777538900974079
TEAD4 ENSG00000197905 0.0277677445081406 0.139480501299179
C2orf66 ENSG00000187944 0.027784397373358 0.137832104849659
C22orf31 ENSG00000100249 0.0277904692814661 0.149477124465107
PDSS1 ENSG00000148459 0.0278168746052116 -0.146217438239527
CMAHP ENSG00000168405 0.0278450795789434 -0.0801973337924424
ACRV1 ENSG00000134940 0.0278786161324983 0.14921349208976
PDE6B ENSG00000133256 0.0278885937219312 -0.0780227801538572
NAPG ENSG00000134265 0.0278928903027536 -0.0932661575704511
C19orf52 ENSG00000142444 0.0278954263261693 -0.135707100209122
SAP30 ENSG00000164105 0.0279731048420687 0.109258688511326
TPCN2 ENSG00000162341 0.0279745290176687 0.0894830061294158
CR392000.1 ENSG00000232317 0.0280344533187679 0.149871584670968
BARX2 ENSG00000043039 0.0281090157202016 0.104064749540142
HES5 ENSG00000197921 0.0281857141039064 0.145487366720805
FGD4 ENSG00000139132 0.0281915583728767 0.105792941321045
ARL8A ENSG00000143862 0.0282320319399504 0.107077989497994
NGFRAP1 ENSG00000166681 0.0282441782437132 -0.13643577396741
FAM117B ENSG00000138439 0.0283199846173547 -0.110784637429865
SCNN1A ENSG00000111319 0.0283275458887978 0.108186686298647
AGTR1 ENSG00000144891 0.0283427604169731 0.102976330909151
TKTL1 ENSG00000007350 0.0283502448999235 -0.122969033005373
DUSP9 ENSG00000130829 0.0283776647253288 0.106769903778014
ANKMY2 ENSG00000106524 0.0284107077803066 -0.146150716321292
PYHIN1 ENSG00000163564 0.0284452011741053 -0.114254948086213
DDX55 ENSG00000111364 0.0284680364182782 -0.0916421537029678
PRKCH ENSG00000027075 0.028591607378121 -0.102628044168189
ARL6IP5 ENSG00000144746 0.0286256786264136 -0.0968579420229333
TRIM42 ENSG00000155890 0.0286310823753301 -0.145889333613166
FCAR ENSG00000186431 0.0286336818899352 0.100766867396662
MLL2 ENSG00000167548 0.0287213903025393 0.113960577672994
HGFAC ENSG00000109758 0.0287294636128456 0.147019064960583
ROMO1 ENSG00000125995 0.0287314956828445 -0.119534790033997
CCND2 ENSG00000118971 0.0288378283746415 -0.0972647584949456
BRF2 ENSG00000104221 0.0288387429770107 0.101272729278493
JHDM1D ENSG00000006459 0.0288919786073351 0.102725934361275
PVR ENSG00000073008 0.0289336830935512 0.0853933770639278
BRD3 ENSG00000169925 0.0289787516105488 0.0736638911059041
PSMA1 ENSG00000129084 0.0290127752344149 -0.10535942953947
ZNF665 ENSG00000197497 0.0290231099990783 0.0802046912470535
EMR2 ENSG00000127507 0.0290285490761275 0.116675139086302
ZNF571 ENSG00000180479 0.02907770696038 0.0877368653290234
ZDHHC24 ENSG00000174165 0.0290808984139425 0.143208437132576
PAICS ENSG00000128050 0.0290901223137928 -0.108597855396173
DDX3X ENSG00000215301 0.0291069019690301 0.0881372718328865
CTC-205M6.2 ENSG00000245060 0.0293049110411532 -0.149196936387734
TXNDC15 ENSG00000113621 0.0293486847874108 -0.0928797288844662
SNRPC ENSG00000124562 0.0293702071014001 -0.121484093417268
ANKRD1 ENSG00000148677 0.029395185846248 0.142047441024621
MAGEC3 ENSG00000165509 0.0294016007583854 0.0809100338357846
MTX2 ENSG00000128654 0.0294135821276631 -0.146932057164118
WDR67 ENSG00000156787 0.0294419153272013 -0.102095144086432
EMID1 ENSG00000186998 0.0294699824475436 0.137041188868018
CDC42SE2 ENSG00000158985 0.0294795042545276 -0.105018917663625
CDKN3 ENSG00000100526 0.029483639038284 -0.0657862193663832
GCN1L1 ENSG00000089154 0.0294946461903089 -0.127223960504298
C3orf27 ENSG00000198685 0.0295472451662155 0.147283053858026
ETNK1 ENSG00000139163 0.0296158340994051 -0.100277044220197
C2orf82 ENSG00000182600 0.0297139757140598 0.13667736487062
KCNK6 ENSG00000099337 0.0297629119566258 0.0996008628637191
MLF2 ENSG00000089693 0.0297950976889048 0.14127607350055
MAPRE2 ENSG00000166974 0.0297955688444424 -0.0720675365768423
FBXO36 ENSG00000153832 0.0298015153162786 0.107579598050213
SPTLC3 ENSG00000172296 0.0298158581411428 -0.0871760706666729
OR7G2 ENSG00000170923 0.0298895945172327 0.146092651581448
CD82 ENSG00000085117 0.029906696731345 0.118708162341227
DAGLA ENSG00000134780 0.0299212124463629 0.148578452785917
CDH18 ENSG00000145526 0.0299664264962356 0.0999017779576714
TNKS1BP1 ENSG00000149115 0.0299772994111458 0.108825641863463
ZNF365 ENSG00000138311 0.0299852685021792 0.0566861605720022
HK3 ENSG00000160883 0.0300055750924095 0.134930972258955
DENND2D ENSG00000162777 0.0301174921619542 -0.135838964838821
SYT16 ENSG00000139973 0.0301525311412643 0.0847290223587178
SLC41A2 ENSG00000136052 0.0301918628054466 -0.104778636170186
ZNF222 ENSG00000159885 0.0302192283999128 0.150008585002079
NAT10 ENSG00000135372 0.0302864799825794 -0.0928900372388342
TMEM165 ENSG00000134851 0.0303148373683781 -0.0757296867829713
DDX24 ENSG00000089737 0.030320100431415 -0.10409682958131
PDZD7 ENSG00000186862 0.0303572378928605 0.0883860297185845
MSANTD1 ENSG00000188981 0.0303800606984729 0.105924149641137
GAB2 ENSG00000033327 0.0304082826099217 0.112302145304199
ANGPTL2 ENSG00000136859 0.0304407515289264 0.0903162174922479
OSM ENSG00000099985 0.0306287800547019 0.105261913693659
COTL1 ENSG00000103187 0.0306328876208537 0.0962236321660087
NDUFS1 ENSG00000023228 0.0306713714870861 -0.084330736643993
CIAO1 ENSG00000144021 0.0307128489200834 -0.0799632565521823
PRMT10 ENSG00000164169 0.0308441374199143 -0.150079849359334
TACC3 ENSG00000013810 0.0308559879658899 0.0794981046602938
CCDC85B ENSG00000175602 0.0308704238474801 0.105541304526413
CAGE1 ENSG00000164304 0.0309076751282877 0.142849938655515
PAF1 ENSG00000006712 0.0309594721600432 0.102428230980664
C22orf29 ENSG00000215012 0.0310516372892703 0.0651241627566974
MAML3 ENSG00000196782 0.0310775497846354 0.141492789453984
ATG2B ENSG00000066739 0.0311326576406295 -0.0758441489610805
ATPAF1 ENSG00000123472 0.0311454089302022 -0.0842797806918441
FYN ENSG00000010810 0.0311516753024049 -0.135728540787601
ENPP6 ENSG00000164303 0.0311577563700112 0.106207710427652
TMEM126B ENSG00000171204 0.0311721836780477 -0.0915577843400546
BORA ENSG00000136122 0.0311788910339512 -0.0869744827719149
WDFY3 ENSG00000163625 0.031218888669174 0.104092641325498
C4orf29 ENSG00000164074 0.0312345471107108 -0.103827169656567
HSP90AA5P ENSG00000205955 0.031246169537229 0.146148427301572
B3GNT5 ENSG00000176597 0.0312534766597016 0.118303986819159
NR1D2 ENSG00000174738 0.0312643449592232 -0.100375147208242
CLCNKB ENSG00000184908 0.0313334100785777 0.101466121549266
PTF1A ENSG00000168267 0.0313537790904582 -0.144230305904817
GNL2 ENSG00000134697 0.0313805954081762 -0.105346176554408
KIAA1875 ENSG00000179698 0.0314168923667973 0.1361150444866
CA2 ENSG00000104267 0.0315480825273114 -0.141437687458072
GRIP2 ENSG00000144596 0.0315774480817832 0.106299697772991
FASLG ENSG00000117560 0.0315792263810812 -0.107944312571574
IRX6 ENSG00000159387 0.0316026557871746 0.145914022289765
C1orf174 ENSG00000198912 0.0316045481167661 -0.0996660538944706
PFKL ENSG00000141959 0.0316160875180459 0.0902247881071211
ELTD1 ENSG00000162618 0.031623045601438 0.103504701236252
CLSTN1 ENSG00000171603 0.0316559059926094 -0.0827512268456222
R3HDM1 ENSG00000048991 0.0316875658189158 -0.0740674088700979
SLC39A14 ENSG00000104635 0.0316881768397473 -0.0714861796484269
CHAF1B ENSG00000159259 0.0317262300862168 0.145897849023092
TREML2 ENSG00000112195 0.0317361260438481 0.102572871953772
SLC16A3 ENSG00000141526 0.0317536763850579 0.0925476354860201
TPGS2 ENSG00000134779 0.0317736563792251 -0.12810171681226
LRTM2 ENSG00000166159 0.0317780926350117 0.104358571387083
CHRM2 ENSG00000181072 0.0318407682911299 0.103615970265046
VSNL1 ENSG00000163032 0.0318945305119843 0.103988264097412
CYP20A1 ENSG00000119004 0.0319007890234624 -0.115835124561158
KARS ENSG00000065427 0.031920451846876 -0.116904421132763
PTP4A2 ENSG00000184007 0.0319288474063993 -0.0954097354582448
MTFMT ENSG00000103707 0.031937005698988 0.104483886985691
BAALC ENSG00000164929 0.0319617426858332 0.08564195083184
NADKD1 ENSG00000152620 0.0320161217020556 -0.0803979199322152
MED4 ENSG00000136146 0.0321985074527992 -0.142236044192922
C7orf25 ENSG00000136197 0.0322250243947072 0.128884830950513
GPI ENSG00000105220 0.0322716816667575 -0.131733547398766
HSDL2 ENSG00000119471 0.0323313178726398 0.103454279605253
RLTPR ENSG00000159753 0.0323669301796555 0.0853587120806765
NFE2L2 ENSG00000116044 0.032375170920373 0.0827122128390082
GAN ENSG00000127688 0.032390460583232 -0.14377986675584
SLC25A11 ENSG00000108528 0.0323936082280381 0.101137019403206
GCNT7 ENSG00000124091 0.0324441423056901 0.144488510001478
ADAMTS4 ENSG00000158859 0.0325170710403542 0.101393519581525
SERPINE2 ENSG00000135919 0.0325640670211589 -0.0709535120241105
OR7A5 ENSG00000188269 0.0325816070797404 0.143106290655152
ETNK2 ENSG00000143845 0.0325869078209484 0.0845137603058201
TMEM91 ENSG00000142046 0.0326591401906935 0.122577554194786
ATG16L2 ENSG00000168010 0.0327007472978239 0.103158248804832
TAS2R13 ENSG00000212128 0.0327299690297004 0.146215758107338
SPRR2A ENSG00000241794 0.0327827633333046 -0.105731529403649
GLO1 ENSG00000124767 0.032836904439197 -0.0804931548303701
POP4 ENSG00000105171 0.0328513247829606 -0.0981296526069904
PLXNC1 ENSG00000136040 0.0328661101268124 0.11503571670515
CCDC170 ENSG00000120262 0.0328698315363371 0.0998549117864431
PGAM2 ENSG00000164708 0.0329366793525567 0.134727382041991
EXT2 ENSG00000151348 0.0329527062064023 -0.0874808230171815
PDHB ENSG00000168291 0.0330028221517709 -0.128207120427052
MZT2A ENSG00000173272 0.0330189348317223 -0.134318401212058
B3GNT7 ENSG00000156966 0.0330391855431881 0.102186768530088
GTSE1 ENSG00000075218 0.0330415663465255 0.103236472952746
KLHL1 ENSG00000150361 0.0330627889567825 -0.104188475300998
BHLHE41 ENSG00000123095 0.0330717559717234 0.084038097789013
PLEKHO2 ENSG00000241839 0.0331190512414342 0.128795318540222
SSH2 ENSG00000141298 0.0331215304090696 0.107812292387373
ACVR1 ENSG00000115170 0.0331246750085948 -0.0750441719075491
C2orf43 ENSG00000118961 0.0331323532062443 -0.0711442131350554
MEGF11 ENSG00000157890 0.0331479206196916 0.103709192000696
RAB1B ENSG00000174903 0.033159632977737 0.0993266865778163
RP11-488C13.5 ENSG00000258301 0.0332148517997239 0.145474859835048
CEACAM19 ENSG00000186567 0.0332299902944736 0.0875529674556824
ATAD2 ENSG00000156802 0.0332665955214022 -0.107137407421691
OR6P1 ENSG00000186440 0.0332784861081745 0.14679420222669
ITGB1 ENSG00000150093 0.0332867933409492 -0.106787357250545
LDOC1L ENSG00000188636 0.0332940769836812 -0.0987634393457443
TNFAIP1 ENSG00000109079 0.0333343573192552 -0.0835739584491856
C5orf45 ENSG00000161010 0.0334578706397595 0.0774682182853789
FBXL15 ENSG00000107872 0.0334674000735585 0.0922515977861122
SSX2IP ENSG00000117155 0.0334873232115441 -0.0644332680872449
IDE ENSG00000119912 0.0334961551633342 -0.104636980680935
CASD1 ENSG00000127995 0.0335178407662926 -0.107748781242518
SYTL4 ENSG00000102362 0.0336224196527392 -0.104279447161322
CDK11A ENSG00000008128 0.0336592133373522 0.122345472461538
C11orf16 ENSG00000176029 0.0336795917977194 0.145195825592394
ZNF726 ENSG00000213967 0.0336801957841489 0.145641593584498
CSAD ENSG00000139631 0.0337371787466152 0.0827515565246689
SRP72 ENSG00000174780 0.0337631098495274 -0.100698741158492
GZMA ENSG00000145649 0.0338396611822889 -0.138309844282066
RBL2 ENSG00000103479 0.0339832214419401 -0.0891699218435538
AAAS ENSG00000094914 0.0340346447362183 -0.134419564492626
ZNF557 ENSG00000130544 0.0340356601838132 -0.0897871711145311
PTK7 ENSG00000112655 0.0340374064862233 0.0656773933833426
ISG20 ENSG00000172183 0.0340454004802904 -0.13761070607433
LIN7A ENSG00000111052 0.0340787763989873 0.140718203364757
VASP ENSG00000125753 0.0341028709928416 0.128874238083909
VWA5B1 ENSG00000158816 0.0341388137376761 0.136776032651973
GAST ENSG00000184502 0.0341498308742978 0.144668002849307
DCK ENSG00000156136 0.034266484440809 -0.0955227593535497
SORBS3 ENSG00000120896 0.0344210525114132 0.0820697174409267
RNF40 ENSG00000103549 0.0344411292771432 0.0891825816041543
PDIA6 ENSG00000143870 0.0344490346573381 -0.100239160959818
PDLIM7 ENSG00000196923 0.0344492866208692 0.0783594749961957
MPI ENSG00000178802 0.0345370980509398 -0.0749948433870538
C20orf151 ENSG00000130701 0.0346022331285308 0.131036376815689
FGF8 ENSG00000107831 0.0346807633082899 0.137974332581809
VARS ENSG00000204394 0.0347326314662936 0.0826880178411387
MTMR9 ENSG00000104643 0.0347538054517855 -0.0863627165564746
EPCAM ENSG00000119888 0.034811475087553 0.142225808229953
ASPH ENSG00000198363 0.0348822844076871 0.0758784043782494
DNAJB2 ENSG00000135924 0.0348937407290447 0.0715096544614183
PRR22 ENSG00000212123 0.0349853328583787 0.144181236079613
HNRNPUL1 ENSG00000105323 0.035023644433384 0.0880987555778144
MPZL3 ENSG00000160588 0.0350593513045622 0.0939957600621258
TMTC3 ENSG00000139324 0.035163579432174 -0.0796535589653336
SERPINA4 ENSG00000100665 0.0352780393996049 0.141721265689522
ODF3 ENSG00000177947 0.0354113472009056 0.127367029999007
TMEM19 ENSG00000139291 0.0354467969625729 -0.0834612023499276
MREG ENSG00000118242 0.0355511528358968 -0.139492937364208
C1orf185 ENSG00000204006 0.0355635813674031 0.138613704105002
DUSP16 ENSG00000111266 0.0355730311352849 -0.105934010842384
RBM43 ENSG00000184898 0.0355784428190327 -0.084686564433527
SLC33A1 ENSG00000169359 0.0356020608868104 -0.084842142493974
RPL27 ENSG00000131469 0.035613987168291 -0.127281916910405
C1orf110 ENSG00000185860 0.0356212141577647 -0.141063939161779
NKX2-4 ENSG00000125816 0.0356270334731233 0.138526592462394
SPOCK3 ENSG00000196104 0.0357128828032472 0.0519370911392626
LPAR6 ENSG00000139679 0.035757682180239 0.130879103028592
METTL10 ENSG00000203791 0.0357755324782347 -0.0915755116007796
ZSCAN1 ENSG00000152467 0.0357959794666618 0.10161218339877
HPRT1 ENSG00000165704 0.0358701695622254 -0.137533360472175
CYFIP2 ENSG00000055163 0.0359138085084112 -0.0905732005477212
ITFG3 ENSG00000167930 0.0359177914645682 0.13640951693206
FAM24B ENSG00000213185 0.0359898024936553 0.102849617091144
ZFP90 ENSG00000184939 0.0359949771252777 -0.107300184073437
CDK17 ENSG00000059758 0.0360338636644956 -0.106217797066783
PSMC5 ENSG00000087191 0.0360387884559611 -0.125385060749641
FOXI1 ENSG00000168269 0.036070758020994 0.103428043898155
GNAT3 ENSG00000214415 0.0360751000524184 0.139401368937299
SARDH ENSG00000123453 0.0361568040895684 0.0607712861904217
SLC51A ENSG00000163959 0.0361960380927063 0.0990272609173405
ADSL ENSG00000239900 0.0362700776349897 -0.132882313158391
GPRIN3 ENSG00000185477 0.0362742762571757 -0.10394263567353
CRTAM ENSG00000109943 0.0362881277157983 -0.107780812370249
AMMECR1L ENSG00000144233 0.0362890727492591 0.0713475494600773
NARF ENSG00000141562 0.0363143829956022 0.085762140349363
FLOT2 ENSG00000132589 0.0363387518180637 0.106281176536552
PPIL3 ENSG00000240344 0.0364482212606708 -0.139780801001922
UBE2Q2 ENSG00000140367 0.0365667754530741 -0.0921371297712651
KLK15 ENSG00000174562 0.0365752618323921 -0.102678981265297
SLC22A3 ENSG00000146477 0.0365929086334154 0.0988180467329444
SMARCD1 ENSG00000066117 0.0366137864639256 -0.0782146712805203
NEDD4L ENSG00000049759 0.0366408095113482 -0.0713728533728969
CNTNAP4 ENSG00000152910 0.0366676064671144 0.13962210358519
BOD1 ENSG00000145919 0.0368067201471398 -0.139581341153633
HMGXB4 ENSG00000100281 0.0369770701602271 0.0756343072001738
KCNE2 ENSG00000159197 0.0370045921481593 0.140898814594568
MYNN ENSG00000085274 0.0370106952164554 -0.0778306681376531
IMPDH2 ENSG00000178035 0.0370625768053169 -0.100837103770184
GP2 ENSG00000169347 0.0371451323664564 0.135338412521432
NLRC3 ENSG00000167984 0.0371675610502257 -0.137716920288005
APLP1 ENSG00000105290 0.0371895322641097 0.0870029664163908
CLCN3 ENSG00000109572 0.0372141666383622 -0.0796875632875497
FUNDC2 ENSG00000165775 0.0372144074532101 -0.096889661377357
MITD1 ENSG00000158411 0.0372560542922934 -0.133475637688446
CDKL1 ENSG00000100490 0.0372589558898095 -0.141262379608539
MRPS18B ENSG00000204568 0.0373514533083768 -0.11659337579638
C11orf54 ENSG00000182919 0.0373927756658154 0.0896464826866473
DPY30 ENSG00000162961 0.0374258588396886 -0.139045479657115
ADAL ENSG00000168803 0.0374420415623321 0.0643056341011581
TCTN2 ENSG00000168778 0.037450885819543 0.143813232030569
HERC4 ENSG00000148634 0.0374978464017424 -0.0888819748396829
AC024560.3 ENSG00000214135 0.0375077350063514 0.108388265803273
CNIH ENSG00000100528 0.0375439046958908 -0.139906691482604
OR51M1 ENSG00000184698 0.0375900629086241 0.135928009345071
PHGDH ENSG00000092621 0.0376234658386196 -0.139367167529344
GNAZ ENSG00000128266 0.0376957841843135 -0.118690163081255
ENDOU ENSG00000111405 0.037749330038256 0.0912090362376341
TGOLN2 ENSG00000152291 0.0377639861913008 0.0636011752417272
TGM3 ENSG00000125780 0.0377926157636514 0.0844076472603274
ATF7IP ENSG00000171681 0.0378029960321747 -0.0786737180883229
CEP170 ENSG00000143702 0.0378335146133841 0.129283484105764
DNTTIP2 ENSG00000067334 0.037833867218556 -0.126800460057551
TBX10 ENSG00000167800 0.0379529046397133 0.136111846268491
FAM171A2 ENSG00000161682 0.038019678482077 0.10181890979595
DGKG ENSG00000058866 0.0380236837362067 0.0824772307271531
SRC ENSG00000197122 0.0382531936051276 -0.11475229877313
ADAMDEC1 ENSG00000134028 0.0382561174458368 0.0706050169753153
DPCD ENSG00000166171 0.0382844115831095 0.0987021650631801
FBL ENSG00000105202 0.0383303249067871 -0.124377944286251
CHRNB1 ENSG00000170175 0.038352270153438 -0.0760963748702043
PRDX4 ENSG00000123131 0.0383539400272293 -0.140057009788973
KCNMB2 ENSG00000197584 0.0383622680431027 0.0610763218438289
CMKLR1 ENSG00000174600 0.0384073231316109 -0.0876015804306694
TRIM37 ENSG00000108395 0.0384216173605117 -0.0830118039789869
ULBP2 ENSG00000131015 0.0385248484451322 -0.137877818062528
GMDS ENSG00000112699 0.0385825996366226 0.138081449078471
SEC24D ENSG00000150961 0.0385960523521961 -0.081981409765417
FFAR2 ENSG00000126262 0.0386057939003907 0.131228805652456
CCDC33 ENSG00000140481 0.0386712838982352 0.0731004259464292
CALB1 ENSG00000104327 0.0387014925121813 -0.101790384038157
KIF6 ENSG00000164627 0.0387287966198106 0.0734217066648288
SEC14L2 ENSG00000100003 0.0387344952912483 -0.0666671989721639
WDR96 ENSG00000197748 0.0387989390119976 0.100606913848136
DEFB123 ENSG00000180424 0.0388157182581806 0.099528744804085
PDE4D ENSG00000113448 0.0388173971873307 -0.0695020332232604
DDAH2 ENSG00000213722 0.0388382816218763 0.131184159286399
PCGF5 ENSG00000180628 0.0389446544863978 -0.0803493615932663
CDKN2AIP ENSG00000168564 0.0389479753275445 -0.134783108025673
SLC25A35 ENSG00000125434 0.0389598556506467 0.0759785456357751
FAM216B ENSG00000179813 0.0389989803876134 0.10198399800006
C11orf94 ENSG00000234776 0.0390980915746778 0.138051861746917
DIO2 ENSG00000211448 0.0391048924348456 0.0663758496929334
PHB ENSG00000167085 0.0391636775831485 -0.0835489619450221
FAM83B ENSG00000168143 0.0392831503866649 0.138833109665545
RAMP1 ENSG00000132329 0.0393616952758081 0.136846962614214
IL1B ENSG00000125538 0.0393698722131486 0.137453934840196
ZNF320 ENSG00000182986 0.0394431989797995 -0.102613657981874
GOLGA8A ENSG00000175265 0.0394545501409504 -0.109633311026188
WDR11 ENSG00000120008 0.0394900225839776 -0.0994872053028931
RBMS2 ENSG00000076067 0.0395301926784339 0.132526436192839
ISOC1 ENSG00000066583 0.0396117669296801 -0.140387281061989
ANKRD27 ENSG00000105186 0.0398216175281246 -0.137010701031158
SLC44A3 ENSG00000143036 0.0398353682066492 0.0993639916011426
GABRR2 ENSG00000111886 0.0398749739298389 0.137964392023788
EDNRB ENSG00000136160 0.0399146716426621 0.0722750852276143
HSPA1A ENSG00000204389 0.0399403981668958 0.120226516886967
RP11-148K1.12 ENSG00000244151 0.0400127608275827 0.134488495544631
TTF1 ENSG00000125482 0.0400483035290433 0.080965908249371
PIGR ENSG00000162896 0.0400955253523798 0.0845171958449292
NUDT19 ENSG00000213965 0.0401348361191517 -0.132961419884917
TRPM2 ENSG00000142185 0.0402488115552763 0.0741830668938362
FAM100A ENSG00000153443 0.0402716176893191 0.136300206297291
NDUFS3 ENSG00000213619 0.0402816051620393 -0.0973209121831895
RP4-604K5.1 ENSG00000183291 0.0402844272244004 -0.117987371968065
CYP4F2 ENSG00000186115 0.0403771816017211 -0.0786969932878859
SLC17A1 ENSG00000124568 0.0404080923136602 0.0724905078870334
PAFAH2 ENSG00000158006 0.0404573119384255 -0.0845415084518404
MIXL1 ENSG00000185155 0.0404689111480089 0.137903484151972
SLC25A15 ENSG00000102743 0.0405240404937904 -0.0827815839127661
RBP5 ENSG00000139194 0.0405298264572867 0.102258240905159
ARL14EP ENSG00000152219 0.0405704942407958 -0.101318000236031
SPATA6L ENSG00000106686 0.0405879284616677 0.0980968406713586
YAF2 ENSG00000015153 0.0406416864104588 -0.0709509895470777
XKR7 ENSG00000101321 0.0406568617904914 0.137700153224438
HAGHL ENSG00000103253 0.0406609990190646 0.103273142772479
B3GNT6 ENSG00000198488 0.0407740006677265 0.0975598427093907
ATP2C1 ENSG00000017260 0.040803241484631 -0.0748830160865265
URM1 ENSG00000167118 0.0408774806088793 -0.0919488327109702
PAPD4 ENSG00000164329 0.0408776864571614 -0.09901540654892
C14orf166B ENSG00000100565 0.0408907344273539 0.101222402815613
MTMR12 ENSG00000150712 0.0409013959923556 -0.0789757066678973
CCDC13 ENSG00000244607 0.0409044169885428 0.100364929833713
STYXL1 ENSG00000127952 0.0410422651975669 -0.0751534984961333
SRSF7 ENSG00000115875 0.0410869274380268 -0.0929254380432921
ICAM2 ENSG00000108622 0.0411012564174654 -0.0695315590599112
ALOX15B ENSG00000179593 0.0411527190367393 0.0761870135254463
ZNF121 ENSG00000197961 0.0411576143180176 -0.0986111316029697
GRN ENSG00000030582 0.0411842162851097 0.0903630708503961
UNC45B ENSG00000141161 0.0412529947996336 -0.0812706245940649
RPL13P5 ENSG00000240370 0.0413233006236598 0.132468247911265
LEMD1 ENSG00000186007 0.0413401507469271 0.134107645181262
UBIAD1 ENSG00000120942 0.041374562669073 -0.0858337836651053
GRB2 ENSG00000177885 0.0413889129696598 0.0912029791912515
PPP2CB ENSG00000104695 0.0414652504328034 -0.117435747311273
DPY19L2 ENSG00000177990 0.0414943115953089 -0.134111219601009
DSPP ENSG00000152591 0.0415111881614745 0.134437213119318
ATP5G3 ENSG00000154518 0.0416161057496377 -0.0808545734151485
PPP3CB ENSG00000107758 0.0417746876548986 -0.0796047442302299
TRIB1 ENSG00000173334 0.041829528649119 0.115622951217937
CD200R1L ENSG00000206531 0.0418408375461011 0.135657531080414
ARHGAP25 ENSG00000163219 0.0418691226936724 0.0818137033377331
TOMM40L ENSG00000158882 0.0418989655620676 0.0998241937708979
SLC25A5 ENSG00000005022 0.0419045709715172 -0.105638529592085
NDUFB4 ENSG00000065518 0.0419205931737002 -0.098363945566437
CRK ENSG00000167193 0.0421454667232198 0.0893602113718494
ZSWIM1 ENSG00000168612 0.0421644022682248 -0.137619132329088
HIST1H4D ENSG00000188987 0.0421868902191202 -0.135849520918244
OR52K2 ENSG00000181963 0.0422414328208258 0.112184954886
PSKH2 ENSG00000147613 0.0422583894441565 -0.134504207672084
RSPH3 ENSG00000130363 0.0422949967796136 0.135400033424328
APLP2 ENSG00000084234 0.0424181196993201 0.0918496896599693
RTN3 ENSG00000133318 0.0424599113139958 0.120400307672343
GIGYF1 ENSG00000146830 0.0424975420610128 0.0899342435871928
FRMPD4 ENSG00000169933 0.0425435797900741 0.0925024249828274
MALT1 ENSG00000172175 0.0426197986739113 -0.0905889367668702
RIPPLY2 ENSG00000203877 0.0427827258579459 -0.135012773688268
CDX1 ENSG00000113722 0.042830827424921 0.0990771619409051
IPO7 ENSG00000205339 0.0428565363355471 -0.103775773792761
DYSF ENSG00000135636 0.0428748876475028 0.121481591673414
KIAA1109 ENSG00000138688 0.0429490743087092 0.0890147657868236
GRB10 ENSG00000106070 0.0429581185087377 0.100085855669042
MANEA ENSG00000172469 0.0429800776138219 -0.0734148285961466
TSEN15 ENSG00000198860 0.0430387442007115 -0.0943281794192073
BTN3A3 ENSG00000111801 0.0431111381899013 -0.100343869243205
UCP2 ENSG00000175567 0.0431161642888109 -0.0905071623992233
CXXC4 ENSG00000168772 0.0431487638211175 0.0981327470464035
MYH11 ENSG00000133392 0.0431488808406917 0.0738180986038769
PBRM1 ENSG00000163939 0.0431913312534087 -0.0720932096136865
FAM131A ENSG00000175182 0.0431994929116205 -0.136174324100953
FNDC3A ENSG00000102531 0.0432276998674968 -0.0839831806641861
TIMM13 ENSG00000099800 0.0432597797364168 0.0999564658695648
DOCK11 ENSG00000147251 0.0433365978827001 -0.122147732149602
RP5-837J1.2 ENSG00000224113 0.0434193282120192 -0.0792627433549776
RAB8B ENSG00000166128 0.0434477366619789 -0.0854980916984678
ETV5 ENSG00000244405 0.0435050353973713 -0.070536889177722
RMND1 ENSG00000155906 0.043538039087358 -0.0744732528163871
RP11-169K16.7 ENSG00000233954 0.0435632485963449 -0.128467561567518
ZNF664 ENSG00000179195 0.043646466834466 -0.0815008688426701
C8orf76 ENSG00000189376 0.0436943745688164 -0.126274332895167
IQUB ENSG00000164675 0.0438031748135709 -0.129047096555831
ZC3H18 ENSG00000158545 0.043834634757238 0.081791193346848
SLC6A4 ENSG00000108576 0.0438843154001093 -0.100799360152612
CEACAM22P ENSG00000230666 0.0438926876056478 -0.132162966202519
MBOAT7 ENSG00000125505 0.0439409054576775 0.092690941908034
C15orf37 ENSG00000259642 0.043947293979793 0.094854221530703
CD300A ENSG00000167851 0.0439549808565273 0.125258244517921
ORAI3 ENSG00000175938 0.0439574054076833 0.0998255012481699
FAM184B ENSG00000047662 0.044049866682557 -0.12590620988737
ACTR5 ENSG00000101442 0.0440665460863098 -0.130220954759648
AMELY ENSG00000099721 0.0440886104833512 0.085818116328991
TTC36 ENSG00000172425 0.0441378615445716 0.0978931956572614
ARMCX3 ENSG00000102401 0.0441636528022042 -0.0947483094788525
PPP6R2 ENSG00000100239 0.0442204775156019 -0.0785823332430349
DDX52 ENSG00000141141 0.0443185822279361 -0.0864590783656457
C1orf192 ENSG00000188931 0.0443853391361306 0.137956355736847
ZNF843 ENSG00000176723 0.0444606926730718 0.126904714480163
ATAD1 ENSG00000138138 0.0444988734092495 -0.0965096969607532
KCNJ15 ENSG00000157551 0.0446124866830583 0.12854306294861
NKG7 ENSG00000105374 0.0446700268535707 -0.125507365425284
ZSCAN4 ENSG00000180532 0.044736801813649 0.137583198713662
COL23A1 ENSG00000050767 0.0447374874186954 0.137521808175788
PAQR4 ENSG00000162073 0.0447516945087365 0.0700679959536737
PIAS4 ENSG00000105229 0.0448245220132882 0.0974543939119292
TNKS2 ENSG00000107854 0.0448396390885366 -0.0753484882913379
HOXC13 ENSG00000123364 0.04486857324339 -0.135983439487865
ITGA8 ENSG00000077943 0.0448728425157247 0.13525873228694
CDC42BPG ENSG00000171219 0.0448769555486891 0.136911718943126
CHD8 ENSG00000100888 0.044894273571634 0.131147682521633
SSTR3 ENSG00000183473 0.0449270260425359 0.135413177085799
SLC12A5 ENSG00000124140 0.0449395500950849 0.057194128976497
SI ENSG00000090402 0.0450310801385831 0.096002343200889
PSMD5 ENSG00000095261 0.0450544789856332 -0.0973022887277882
PIM3 ENSG00000198355 0.0450862701216843 0.124951017221062
NDUFC2 ENSG00000151366 0.0451176707097575 -0.0832217122410385
MYL7 ENSG00000106631 0.0451638939639153 0.130130472768295
MAGEE1 ENSG00000198934 0.0452622923679627 -0.134860460323132
ABCC3 ENSG00000108846 0.045289781708834 -0.106114108471086
OR5K4 ENSG00000196098 0.0453054345614424 -0.136059070869018
DPF2 ENSG00000133884 0.045309145218046 0.0903156597547161
MINA ENSG00000170854 0.0453281503080728 -0.104140161297097
GRAMD1A ENSG00000089351 0.0453550668712025 0.112548990862423
PANX2 ENSG00000073150 0.0454457134292331 0.0771744696097764
NCKAP1 ENSG00000061676 0.0455281759986782 -0.0991742276256292
IL31RA ENSG00000164509 0.0458173478128611 -0.065134644224242
WIPI2 ENSG00000157954 0.0458416293714614 0.0773064121853182
CELF3 ENSG00000159409 0.0458910368848371 0.0722041510130075
GPATCH8 ENSG00000186566 0.0459164168019493 -0.0809053972241093
LRG1 ENSG00000171236 0.0459539503663987 0.113696153577534
SNHG12 ENSG00000197989 0.045975216598422 -0.116148348499594
KIF19 ENSG00000196169 0.0460244611375229 -0.0856719960109753
HIST3H2BB ENSG00000196890 0.0460397725483624 0.103252162156051
RP11-332O19.5 ENSG00000235376 0.0460442239232209 0.135302444311151
SUMF2 ENSG00000129103 0.0460538128567559 -0.0662777285708857
TMEM202 ENSG00000187806 0.0461273021989497 0.125785448674315
CEBPG ENSG00000153879 0.046233215899165 -0.0935318247738635
NDFIP1 ENSG00000131507 0.0462424831256518 -0.0922649034135556
DOK1 ENSG00000115325 0.0462553376983713 0.0832452915610537
RNF19B ENSG00000116514 0.0462846567671661 0.126599322744344
FKBP11 ENSG00000134285 0.0463156733318676 -0.0985529253459499
DPYSL4 ENSG00000151640 0.0463959728905899 0.0963946238917918
ZNF628 ENSG00000197483 0.0464342970130171 0.135738705249712
SEC1P ENSG00000232871 0.0464392218082014 0.127967935538298
CADPS2 ENSG00000081803 0.046439369376391 0.0795309684977138
PXK ENSG00000168297 0.0464764616077476 0.0921432843307589
GDEP ENSG00000251321 0.046506157477153 0.0984697070578096
GOLGA5 ENSG00000066455 0.046536409563533 -0.128595573324736
HOXD8 ENSG00000175879 0.0465637105990166 0.0967941750072899
CHST12 ENSG00000136213 0.0466081188701216 0.133374570088148
PDXK ENSG00000160209 0.0466202313143166 0.0711268067118918
LRPPRC ENSG00000138095 0.0467272717340247 -0.0790890868201036
CCL3 ENSG00000006075 0.0467807974678846 -0.135490490184861
FOSL1 ENSG00000175592 0.0468166879309987 0.067666564217094
TRAK2 ENSG00000115993 0.0468297953493744 -0.10404483797701
CXCL6 ENSG00000124875 0.0468428347259566 0.126611284191061
PNO1 ENSG00000115946 0.0468663420625456 -0.0963559674025022
LINC00656 ENSG00000233746 0.0469132848067686 0.0991194597912899
KLHL6 ENSG00000172578 0.046918335310352 -0.0950320515738388
GEMIN6 ENSG00000152147 0.0469372232283957 0.136550248479257
DDX21 ENSG00000165732 0.0469372432312335 -0.0804885951794164
INTS2 ENSG00000108506 0.0469639762311318 -0.100567787132157
ABCB11 ENSG00000073734 0.046989651478606 0.136220260018265
C5orf63 ENSG00000164241 0.0470000931262456 -0.137504155295651
SSPN ENSG00000123096 0.0470069561187659 0.0709209788182815
JPH1 ENSG00000104369 0.0470211650890137 -0.0964982926250667
MRPL19 ENSG00000115364 0.0470538021178882 -0.130928523190511
NUB1 ENSG00000013374 0.0471002706923777 -0.0843962457937692
TTYH1 ENSG00000167614 0.047153525598117 0.0619201462011377
DAB2 ENSG00000153071 0.0471673159954488 -0.0840802106520303
F13A1 ENSG00000124491 0.047257813824906 -0.116367876051098
GLUD2 ENSG00000182890 0.0472864224330979 0.102788649988966
PLSCR4 ENSG00000114698 0.0473460013354213 0.0938691425585038
PHTF2 ENSG00000006576 0.0473645662804125 -0.077521047927142
ZNF639 ENSG00000121864 0.0473689886969294 -0.0889670637020871
NOL11 ENSG00000130935 0.0473773513725922 -0.128728170182919
MPP7 ENSG00000150054 0.0474174305780405 -0.0844714333019315
PION ENSG00000186088 0.0474477609439369 -0.0988170099574032
KXD1 ENSG00000105700 0.0475077833894794 -0.106441842708912
WFDC2 ENSG00000101443 0.0475253993198022 0.0731717760247644
PGR ENSG00000082175 0.0475613734543569 -0.0732961444742551
FILIP1 ENSG00000118407 0.0475860791037402 0.133814071283906
UBA7 ENSG00000182179 0.0475873310587056 -0.11284146634444
OLFM2 ENSG00000105088 0.0476017306756826 0.12019938125818
SYNGR3 ENSG00000127561 0.0476028950253322 -0.13429057488923
OR6C1 ENSG00000205330 0.0476516148783091 0.137123797335151
MSI1 ENSG00000135097 0.0476906164845892 0.098728868236249
ADARB2 ENSG00000185736 0.0477544144178247 0.0748796159473143
CROCC ENSG00000058453 0.0477638365950534 -0.0876639439178881
PUS7L ENSG00000129317 0.0477928217932475 -0.0798806402792077
TTC21A ENSG00000168026 0.0478167744378258 0.0982527103089854
IQCF5 ENSG00000214681 0.0478237523696227 0.131113869613061
PTRF ENSG00000177469 0.0478420066083864 0.0813495155936621
ZBTB5 ENSG00000168795 0.0479159267251967 -0.0922437837722943
TMEM203 ENSG00000187713 0.0479415779418705 -0.117609818748766
ELK3 ENSG00000111145 0.0479674200332729 -0.105079683388873
TK1 ENSG00000167900 0.0479936041384135 0.107500062155117
TP53RK ENSG00000172315 0.0479994776891462 -0.0777247320316208
TCEAL7 ENSG00000182916 0.0480777053813934 0.122928785576687
MAS1L ENSG00000204687 0.0480954538049203 -0.134003846674405
CD84 ENSG00000066294 0.0481188555756629 -0.0804464624964023
SLC4A5 ENSG00000188687 0.0481697179376154 0.0719799926712193
ART3 ENSG00000156219 0.0481742203527675 -0.0660602135239366
OR56B1 ENSG00000181023 0.0481746562178572 0.132728018005972
KRTAP21-3 ENSG00000231068 0.0481875177780574 0.0984296688842026
SDC1 ENSG00000115884 0.0482209489030715 -0.0786330141403671
NAT6 ENSG00000243477 0.0482492482882216 0.105556205369879
RACGAP1 ENSG00000161800 0.0482865892866268 0.102207483091392
RASGRF1 ENSG00000058335 0.0483665620188741 0.0693606386720647
OR4E2 ENSG00000221977 0.0484666408755035 -0.132904377829699
MCM6 ENSG00000076003 0.0485215792762185 -0.0826250923987008
RNF130 ENSG00000113269 0.0485578866351192 0.13018929682353
TMEM106A ENSG00000184988 0.0485598916932195 0.0726566918139962
LNPEP ENSG00000113441 0.0487905446872427 -0.129641785765089
HSPA9 ENSG00000113013 0.0487920936327268 -0.0829680986555494
CLU ENSG00000120885 0.0487930539192301 -0.0895118043234852
DNAJC5 ENSG00000101152 0.0488493165979471 0.073413174205908
SKI ENSG00000157933 0.0490136130195385 0.0853216839913976
SAV1 ENSG00000151748 0.0490338220941357 -0.0959014112050029
C17orf89 ENSG00000224877 0.0490565015659557 0.0925912642289421
TNFSF15 ENSG00000181634 0.0490651588752127 0.0950997473642992
DZIP3 ENSG00000198919 0.0490725888123493 -0.0733785027344671
PHC2 ENSG00000134686 0.0491103547586787 0.104882674356371
TPD52L2 ENSG00000101150 0.049147090341783 0.091126394351726
PKD1L2 ENSG00000166473 0.0491862775650854 0.0936347230659139
NOTCH1 ENSG00000148400 0.0492136410706366 0.0769500839063139
HEPH ENSG00000089472 0.0492328869226331 0.0956171151039423
LILRA4 ENSG00000239961 0.0492603321147687 0.0981432726490928
MYBBP1A ENSG00000132382 0.0492682621296341 0.0669327383944852
APMAP ENSG00000101474 0.0492862352229023 0.0964517360850009
KHDC1L ENSG00000243501 0.0493135584906817 0.130850076004797
DHODH ENSG00000102967 0.0493295452872291 0.135267745231144
ELFN1 ENSG00000225968 0.0494433919663277 0.130285508640594
KRTAP10-3 ENSG00000212935 0.0494856219657237 0.126896232646209
CMBL ENSG00000164237 0.0494898038547694 -0.131532991362831
NDUFS6 ENSG00000145494 0.0495254136561858 -0.113878572188815
CD209 ENSG00000090659 0.0495580463828873 0.0720527408326185
COPS2 ENSG00000166200 0.0495995545821486 -0.0840636369740933
ESPN ENSG00000187017 0.0496783589089502 0.12880150000149
THEMIS2 ENSG00000130775 0.0497023602160969 0.086404199388669
SLC9A1 ENSG00000090020 0.0497401597211923 0.0665083205793175
CBL ENSG00000110395 0.0497459888767004 0.0904013505008636
ANKS3 ENSG00000168096 0.04975230225468 0.0784132047172218
CYTH4 ENSG00000100055 0.0497670127380859 0.0895849075670929
KDELC2 ENSG00000178202 0.0498611930052129 -0.13139939199606
KIF1C ENSG00000129250 0.0498869862640223 0.125819681233887
MAB21L1 ENSG00000180660 0.0499016687202067 0.131422093567492
OR52A4 ENSG00000205494 0.050052762802317 0.12969155971097
CRB3 ENSG00000130545 0.0501027218031544 0.0953803476663983
ESM1 ENSG00000164283 0.0501168873795794 -0.0944415411847261
ZFP106 ENSG00000103994 0.0501321781100347 0.0701498340742128
MFGE8 ENSG00000140545 0.0502281580827161 0.0836266775772236
SFRP5 ENSG00000120057 0.0502905206115664 0.133976454743479
C2orf51 ENSG00000172073 0.050324045978257 0.131242648284069
SPDEF ENSG00000124664 0.0503311890199427 0.0845851604474625
PSPN ENSG00000125650 0.0503752422900394 0.130402174614244
FCGRT ENSG00000104870 0.0504183347296762 0.0886362686623208
ACVR1B ENSG00000135503 0.0504443134031527 0.0678715259353194
PLA2G1B ENSG00000170890 0.050462066345221 0.0828784556454032
TMEM8B ENSG00000137103 0.0504709462225347 0.0813635264423065
IER3 ENSG00000137331 0.0505160129786255 -0.127755647538848
PTPRM ENSG00000173482 0.050551465182063 -0.0869258600681327
KIAA0141 ENSG00000081791 0.0505551088441431 -0.0720594877122884
MTMR2 ENSG00000087053 0.050570690266631 -0.0741903535747447
ILF2 ENSG00000143621 0.0506338820932643 -0.105768490937152
S100A7 ENSG00000143556 0.0506481241640799 0.130096502201042
TMPRSS13 ENSG00000137747 0.0506671376292156 0.0744392505549809
PCDHGA5 ENSG00000253485 0.0506822932610229 0.129289386478916
JUNB ENSG00000171223 0.0507100436819453 0.117158431817501
PTAFR ENSG00000169403 0.0507672438563812 0.107943223696703
GOT2 ENSG00000125166 0.0507838729611185 -0.0720946202244414
FAM47C ENSG00000198173 0.0507850697006129 0.0994984891390478
ANKRD40 ENSG00000154945 0.0508431568672787 -0.101383200793409
RASIP1 ENSG00000105538 0.0510617208997291 0.131248155191581
C18orf21 ENSG00000141428 0.0510948905453909 -0.126144471611719
TMPRSS11B ENSG00000185873 0.051167087810227 0.0908382834893251
MRPS6 ENSG00000243927 0.0512112839935853 -0.126394568735611
UEVLD ENSG00000151116 0.0513238162744859 0.0818304954146896
MRPL3 ENSG00000114686 0.0514161203589404 -0.112965196027578
CDKL3 ENSG00000006837 0.0514518611334436 0.0519124596062233
C14orf79 ENSG00000140104 0.0515613977687841 0.128881398769842
SLC25A27 ENSG00000153291 0.0516907167978361 0.0597266056405369
JMJD4 ENSG00000081692 0.0517324745686796 0.0940794272729035
MLPH ENSG00000115648 0.0517454299576858 0.0582197470580155
C6orf141 ENSG00000197261 0.051859963026807 -0.0796756876340394
AADACL4 ENSG00000204518 0.0519860849265419 0.133208322719366
GSDMC ENSG00000147697 0.0520341607827787 0.130535356574573
ERCC6L ENSG00000186871 0.0520521524208579 0.13223642582882
ZHX3 ENSG00000174306 0.0520631840300083 -0.0835857714442986
TMSB15B ENSG00000158427 0.052066428268743 -0.132525995625156
PNMA1 ENSG00000176903 0.0520806926794095 -0.121652315006977
NENF ENSG00000117691 0.0521055917314819 -0.0944795644007904
SERPINB8 ENSG00000166401 0.0521985363822848 0.0710200123404859
TDRD10 ENSG00000163239 0.0522155490114927 0.131300716457361
IKZF3 ENSG00000161405 0.0522579273166958 -0.111569254487494
STIM1 ENSG00000167323 0.0523065634073592 -0.126803003947055
CEACAM4 ENSG00000105352 0.0523155140415479 0.100984594536083
CDK14 ENSG00000058091 0.0523902129735783 0.0912571683905252
HTR7P1 ENSG00000183935 0.0524075780370593 0.124213535604195
DGCR2 ENSG00000070413 0.0524909103245358 0.0648799985292192
COMMD10 ENSG00000145781 0.0525288099122027 -0.0967889388745139
LHX9 ENSG00000143355 0.0525600970490128 0.121738190637026
RPF2 ENSG00000197498 0.052572322322032 -0.124441868473446
STARD7 ENSG00000084090 0.0525913171199276 -0.0936292003334808
TAAR8 ENSG00000146385 0.0526566044496331 0.122113430104588
VGF ENSG00000128564 0.0526760773298236 0.0978191806221499
ZNF701 ENSG00000167562 0.0526791210254558 0.132317860902821
OR9G4 ENSG00000172457 0.0527403704746607 0.130826944930434
PHEX ENSG00000102174 0.0529046037293266 0.101564757887003
IRF4 ENSG00000137265 0.0529123067016488 -0.106320803612334
MTMR3 ENSG00000100330 0.0529561414778292 0.0735248179435212
ALCAM ENSG00000170017 0.0530142953100326 0.065212887074866
ZNF302 ENSG00000089335 0.0530477988906994 -0.0777860963834373
TRAM1 ENSG00000067167 0.0530771119872413 -0.0962274935004281
MFI2 ENSG00000163975 0.0530859259052595 0.0664671491427566
ZFAND3 ENSG00000156639 0.0530868233932446 0.0974931215936364
JUN ENSG00000177606 0.0531143640013979 0.0865434100942533
POLR1A ENSG00000068654 0.0531590447816252 0.0933956375170967
SHROOM1 ENSG00000164403 0.0532042917846732 0.121835772800807
KCNJ14 ENSG00000182324 0.0532311655088714 0.0939423934541148
DLG3 ENSG00000082458 0.0534246453363749 -0.0690507774464047
SGPP2 ENSG00000163082 0.0534432241180633 0.132365041751802
FBXO48 ENSG00000204923 0.0536096287005923 -0.132542193927447
BRK1 ENSG00000254999 0.0536444094934789 0.124228170641695
RGS16 ENSG00000143333 0.0537979758102199 0.0778247681985522
REEP3 ENSG00000165476 0.0537991564382726 -0.0814301754224048
RRP9 ENSG00000114767 0.0538597767175466 -0.128089376575939
CCDC132 ENSG00000004766 0.0540133202323454 -0.0731298211996727
C7orf55 ENSG00000164898 0.0540650596294352 0.080159684749843
TIA1 ENSG00000116001 0.054106590047195 -0.0710248518857137
LRP1 ENSG00000123384 0.0541186402470236 0.0707468355514304
SEC31A ENSG00000138674 0.0541847452404695 -0.0960819117318618
AGBL1 ENSG00000166748 0.0542152486816649 -0.0933066658686122
SLC25A4 ENSG00000151729 0.0543457382828413 -0.0898424329552061
PTHLH ENSG00000087494 0.0545184137770756 -0.0790601677301117
KRBA2 ENSG00000184619 0.0546079706247862 0.132418367130521
GMNN ENSG00000112312 0.0546211180621742 -0.130306450515702
RARRES2 ENSG00000106538 0.0546533353503241 0.124532872319036
ZNF683 ENSG00000176083 0.0546548265981189 -0.132495318304643
KCNJ2 ENSG00000123700 0.0547287751303253 0.114075648661725
DCDC2 ENSG00000146038 0.0547437806300602 0.0938772115819724
IFITM1 ENSG00000185885 0.0547872329683634 -0.115116576472792
A2LD1 ENSG00000134864 0.0548401521646411 0.13174445532897
ATXN10 ENSG00000130638 0.0548505078395546 -0.0899812388528183
ANXA4 ENSG00000196975 0.0548722639851169 -0.0785951453240067
ZNF238 ENSG00000179456 0.0549345551934418 0.0820842514988539
SEC22A ENSG00000121542 0.054960551573997 -0.0925159411257517
PGRMC2 ENSG00000164040 0.0549833492673158 -0.0968203953369692
ITGB1BP1 ENSG00000119185 0.0550077414426005 -0.0802442839124942
PUSL1 ENSG00000169972 0.0550227382298586 -0.123955038685759
SLC6A15 ENSG00000072041 0.0550735707519401 0.0917670211782865
PHLDA3 ENSG00000174307 0.0551506509802315 0.084589341772557
SLC36A2 ENSG00000186335 0.0551633738316549 0.0669864463751182
IL4R ENSG00000077238 0.0552509589622724 0.0800199819537857
ESRP2 ENSG00000103067 0.0552848744259737 -0.127181631283151
NUDT10 ENSG00000122824 0.0553121492057951 0.128044831896076
RSPO4 ENSG00000101282 0.0553596789317836 0.0933643991699561
AGAP1 ENSG00000157985 0.0553742907509543 -0.0685722110463359
CCL13 ENSG00000181374 0.0553803845709426 0.125517541195631
TXNDC5 ENSG00000239264 0.0554950129487288 -0.125879185927241
C1QTNF9B ENSG00000205863 0.0555269186699824 0.132923813126433
CHKB ENSG00000100288 0.0555655914405267 0.122687044920048
VSIG4 ENSG00000155659 0.0558000034115027 0.085567202043973
MYH15 ENSG00000144821 0.0558146785067116 0.12977071499565
TMEM136 ENSG00000181264 0.0558388435988432 0.0556401031272944
GPNMB ENSG00000136235 0.0558975813927628 0.0663472948493864
FPR2 ENSG00000171049 0.0559396170855158 0.109032739463761
GZMM ENSG00000197540 0.0559484095400765 -0.128878770874301
SCN3B ENSG00000166257 0.0559605161077623 -0.0781504456106199
CKAP5 ENSG00000175216 0.0559833304229914 -0.0942597775636027
TESPA1 ENSG00000135426 0.0560106912961651 -0.11071033146646
UFD1L ENSG00000070010 0.0560376279689104 -0.127239661919
ZNF250 ENSG00000196150 0.0561523029938438 -0.0660873443614337
TRAK1 ENSG00000182606 0.0561743809651304 0.0594081966869368
PEX7 ENSG00000112357 0.0563026730941835 -0.131266240618906
C7orf69 ENSG00000136275 0.0563420604480115 -0.129577257786237
CHI3L1 ENSG00000133048 0.0563636900798674 0.130064949569537
GFPT1 ENSG00000198380 0.056383809464503 -0.071295901280022
PRKCZ ENSG00000067606 0.0564157542834022 0.0858352918709463
RPS20 ENSG00000008988 0.0564291749144395 -0.118012289376468
BMP1 ENSG00000168487 0.0565431475921821 0.0603544448561888
EYA4 ENSG00000112319 0.0566981619984718 0.0770522870642341
CIDEB ENSG00000136305 0.056764424823663 0.0979736278042573
PEG10 ENSG00000242265 0.0567998163519569 0.0728921995921042
ATP13A1 ENSG00000105726 0.0568217039404568 0.11925521200074
TRPC5 ENSG00000072315 0.0568813226929789 -0.0923791644753583
ST6GALNAC3 ENSG00000184005 0.0569293120885981 0.0779739029210795
RPS6KA1 ENSG00000117676 0.0570387648192485 0.0784142676270397
MTMR10 ENSG00000166912 0.0570705586936969 0.0812944196879823
GABRG1 ENSG00000163285 0.0570756091122486 0.0935410966354134
BZRAP1 ENSG00000005379 0.0571015740921791 -0.0754490256334686
BASP1 ENSG00000176788 0.0571127043300976 0.118712507496303
C10orf53 ENSG00000178645 0.057135206543797 -0.0781522204153429
GFRA2 ENSG00000168546 0.0571723948986491 0.0757239544793055
TMEM101 ENSG00000091947 0.0572066866974374 0.125977459460649
RBM45 ENSG00000155636 0.0572091699759069 -0.127576102203663
CDR1 ENSG00000184258 0.0572268093031774 0.0998566328602427
FAM32A ENSG00000105058 0.0572861787918141 -0.121782170287031
RP11-701P16.1 ENSG00000249138 0.0573296044091315 0.120629245929519
XPNPEP2 ENSG00000122121 0.0573977073795654 0.0923687966405398
ATXN7L1 ENSG00000146776 0.0574305376831995 -0.0613759100522755
CENPO ENSG00000138092 0.0575051889397862 0.1248109304828
TMEM80 ENSG00000177042 0.05751649266559 -0.0759423461151708
ZSCAN5A ENSG00000131848 0.0575371741186044 -0.132464201287442
FAM58BP ENSG00000233827 0.0575706329692131 0.094424306348443
GPR64 ENSG00000173698 0.0575730613970006 -0.076844224242669
STK17A ENSG00000164543 0.0576556437454048 -0.0929163518138997
ATP1B3 ENSG00000069849 0.0576606680320044 -0.100903679451266
TMOD2 ENSG00000128872 0.0576721573352268 -0.079068007146326
C16orf13 ENSG00000130731 0.057702839021816 -0.0910566662739236
PLA2G3 ENSG00000100078 0.0577311960227996 0.128988936546441
RERGL ENSG00000111404 0.0577578715131891 0.127108006073715
LSM11 ENSG00000155858 0.0578047415383386 0.0787453865600512
RNF7 ENSG00000114125 0.0578260877551613 0.0639100540543352
ZNRF3 ENSG00000183579 0.0578404810887016 0.125394709669299
RPS6KA3 ENSG00000177189 0.057849688929897 -0.0874572829686814
ORC5 ENSG00000164815 0.0579229483019928 -0.0822380333639774
ASB18 ENSG00000182177 0.057971684579676 0.130942083793737
FAM124B ENSG00000124019 0.0580036196279231 0.131012737307699
ZDHHC3 ENSG00000163812 0.0580077821542349 0.0643249674705581
KRT71 ENSG00000139648 0.0580639743557265 0.126590264274828
TSPAN10 ENSG00000182612 0.0582472942428464 0.12294904893467
DHX32 ENSG00000089876 0.0583140068331388 -0.126019941288583
HS3ST3B1 ENSG00000125430 0.0583830837774335 -0.0906559975848533
RALGAPB ENSG00000170471 0.0584019744914226 -0.0648471850466871
SMARCC2 ENSG00000139613 0.0584659509577268 0.08998117309587
ZNF510 ENSG00000081386 0.0585921707062987 -0.0803629440990739
EML5 ENSG00000165521 0.058596702105238 0.0903235492168345
LACTB ENSG00000103642 0.0586239315473856 -0.0994664376037087
GET4 ENSG00000239857 0.0587199322948858 0.0719194287839871
NAPSA ENSG00000131400 0.0587215087727047 0.0983059150481032
RUNX3 ENSG00000020633 0.0587614829544459 -0.0894569336109473
TEX13A ENSG00000133149 0.058782194668498 0.12119013175723
NPAT ENSG00000149308 0.0588238846755935 -0.0837726292948106
LAMTOR1 ENSG00000149357 0.0588720342969076 -0.0933684894813434
IAH1 ENSG00000134330 0.0589996452629221 0.0937858747862119
KRT32 ENSG00000108759 0.0590369658408698 0.119750854291272
FAM84A ENSG00000162981 0.0591063870700317 0.0926743322952008
HMBOX1 ENSG00000147421 0.0591779692590859 -0.0926723626721784
CMA1 ENSG00000092009 0.0591884315533084 -0.126276254517317
GPN1 ENSG00000198522 0.0592220684904897 -0.0849240728267186
P2RY13 ENSG00000181631 0.0592397843178498 0.104805768836489
PRDM1 ENSG00000057657 0.0592488021034196 -0.0886865846853163
ZNF710 ENSG00000140548 0.0593190331742896 0.072861388222841
MAP9 ENSG00000164114 0.0593879735443699 0.0651418150377285
SUSD3 ENSG00000157303 0.0594251772525225 -0.120305668294624
KLK6 ENSG00000167755 0.059535482476353 0.072685401936682
RP5-1187M17.10 ENSG00000088899 0.059545184118219 0.0770663732514156
OPRK1 ENSG00000082556 0.0595599592638221 0.066984529263719
SPIN1 ENSG00000106723 0.0596303855482633 -0.0781824430094543
WEE1 ENSG00000166483 0.0596532353798685 -0.122662220302238
SLC31A1 ENSG00000136868 0.0596747118997381 -0.0786422485581352
TMED4 ENSG00000158604 0.0596875167098147 -0.0673832156504671
EXPH5 ENSG00000110723 0.0597361206395885 0.0905792901239649
CFB ENSG00000243649 0.0597761508891929 0.0674699348587159
AGA ENSG00000038002 0.0597792501722876 -0.0817036129590015
LCK ENSG00000182866 0.0598175225078991 -0.0948417667429418
PHKG1 ENSG00000164776 0.0598430244305375 0.0916261713515084
ACSS3 ENSG00000111058 0.0598651792306236 0.0769620696831348
ALAD ENSG00000148218 0.059897296450213 0.0864552277346671
HAUS2 ENSG00000137814 0.0599073372483919 -0.0871414684531105
HMGCS1 ENSG00000112972 0.0600065265519116 -0.0944700989546462
LSP1 ENSG00000130592 0.0600298105844067 0.0907702301145139
ERCC8 ENSG00000049167 0.0600928623783493 -0.0603344645928382
MTERFD3 ENSG00000120832 0.0601679129296291 -0.0952331091838131
CLDN10 ENSG00000134873 0.0602949351525164 0.0918315495207842
ENPP4 ENSG00000001561 0.0604245173652848 -0.0820782926438518
CUL1 ENSG00000055130 0.0605091105972209 -0.0948630057747544
TMEM198 ENSG00000188760 0.0605280596182693 0.125397904617586
EPAS1 ENSG00000116016 0.0605929300893833 0.0912072967140707
TDO2 ENSG00000151790 0.0606743795124187 0.124632074875909
CCDC108 ENSG00000181378 0.0607173280035466 0.0648577008607897
SGPL1 ENSG00000166224 0.0607438978860353 -0.0878447729012709
RIMS2 ENSG00000176406 0.0607792110810231 0.0753188305327294
TEKT1 ENSG00000167858 0.0608334017830019 0.0896244948997746
DPM1 ENSG00000000419 0.060873036136272 -0.117435465657367
SLC45A2 ENSG00000164175 0.0609056660664732 0.0767723691594682
RUSC1-AS1 ENSG00000225855 0.0609753291229163 -0.0876843891211186
SRP68 ENSG00000167881 0.0610330786924388 -0.0947217414174046
LRRC71 ENSG00000160838 0.0611365910086171 0.125826641696237
CCDC86 ENSG00000110104 0.0611793675261919 0.0933793850720197
BAI2 ENSG00000121753 0.061281244084291 0.0908949105490825
RINT1 ENSG00000135249 0.0613402381009301 -0.103872131337046
UBE2K ENSG00000078140 0.0613592956375497 -0.0682102558955256
PPBP ENSG00000163736 0.0614679737765139 -0.122647644379816
SHF ENSG00000138606 0.0615275826862667 0.0652084437278482
WNT4 ENSG00000162552 0.0615866948613456 0.125900007243164
PODN ENSG00000174348 0.0616510517275428 0.0602100065654806
LAD1 ENSG00000159166 0.0617190624849024 0.123265733787158
ZNF469 ENSG00000225614 0.0617401570514711 0.12772839058842
PQLC3 ENSG00000162976 0.0617498784627266 -0.101979372281577
TSPYL5 ENSG00000180543 0.0617730694296107 0.129657351772349
FKBP7 ENSG00000079150 0.0619318846692094 0.0736104595191821
SUPT7L ENSG00000119760 0.0619635124314204 -0.0763283938338321
FRAT2 ENSG00000181274 0.0619643264464383 0.118625291846628
RTP3 ENSG00000163825 0.0619765759574161 0.128323838952414
MRGPRX4 ENSG00000179817 0.0620171290123343 0.125217373951178
TMEM64 ENSG00000180694 0.0620283034043552 -0.0601964299081698
RPS18 ENSG00000231500 0.0620710217529348 0.12512248615364
CDKL5 ENSG00000008086 0.0620844222116106 -0.122352532463328
CAPN2 ENSG00000162909 0.0621045376378946 -0.0783476108352512
PPM1A ENSG00000100614 0.0622292343067901 -0.07631723512406
KIAA1279 ENSG00000198954 0.0622352136141659 -0.106982090858392
MYEF2 ENSG00000104177 0.0622999404354997 -0.0648318887045735
KRAS ENSG00000133703 0.0623195661371093 -0.0817394009102813
ANXA7 ENSG00000138279 0.0623423140092895 -0.0905900314082221
NDNL2 ENSG00000185115 0.0623517075429102 -0.120635941986582
MORN4 ENSG00000171160 0.0623563772455678 0.0651208629030958
LGI2 ENSG00000153012 0.0623819439451972 0.0722311613789898
UBLCP1 ENSG00000164332 0.0624511230264377 -0.0912217457567078
DLX4 ENSG00000108813 0.0624514119952636 0.0776069013505483
CYP1B1 ENSG00000138061 0.0624664218089406 0.0767752010364512
LDHC ENSG00000166796 0.0625046801956508 0.127580146660388
CHCHD8 ENSG00000181924 0.062519896283786 -0.121415613421962
RAC3 ENSG00000169750 0.0626130396272753 0.118025170819685
ARMCX2 ENSG00000184867 0.0626236040375843 0.123854602813557
OR10A2 ENSG00000170790 0.0626344458668126 0.126678929419384
PRSS53 ENSG00000151006 0.0627347977156632 0.119745958341893
SLC44A1 ENSG00000070214 0.0627441509045464 0.0964318820130037
ASTN1 ENSG00000152092 0.0627503294108535 0.086740281762768
TARS ENSG00000113407 0.0627834572078132 -0.0902020839283031
CORO2B ENSG00000103647 0.0628635716793639 -0.0758798108990011
EIF5A ENSG00000132507 0.0628741236694495 -0.120094100650756
CNST ENSG00000162852 0.0628770961975078 -0.079940898341189
NANP ENSG00000170191 0.0628775121605773 0.0739731036558956
GBP4 ENSG00000162654 0.0629409701339058 -0.101687205256481
AGGF1 ENSG00000164252 0.0629804360056154 -0.0607419500695089
MCM7 ENSG00000166508 0.0630068543219616 -0.0730328630830687
MORC2 ENSG00000133422 0.063098468560636 0.125993590147508
C5AR1 ENSG00000197405 0.0631172380766425 0.108315246844433
TXNDC12 ENSG00000117862 0.0631303728109478 -0.0973554514285238
ZSWIM5 ENSG00000162415 0.0631316831367705 0.127614027415261
C9orf156 ENSG00000136932 0.0631321734600377 -0.127544115801191
BAHD1 ENSG00000140320 0.0633414366162146 -0.116024010962837
INSIG1 ENSG00000186480 0.0633572642246936 -0.0760986302691488
MBD5 ENSG00000204406 0.0633784588997977 -0.0940633821341246
RHO ENSG00000163914 0.0634089795899555 -0.092366539058345
IGBP1 ENSG00000089289 0.0635190321012261 -0.114619353130119
C12orf69 ENSG00000179256 0.0635360021072654 0.0722414626291552
NPTXR ENSG00000221890 0.0636195541408941 0.120971230570983
CANX ENSG00000127022 0.0636531289824576 -0.0774144844443304
NABP1 ENSG00000173559 0.0638318721577015 0.103343551185776
FOXC2 ENSG00000176692 0.0639485919558221 -0.118258580373497
SFN ENSG00000175793 0.0640090540852767 0.116324824264879
LRRN4 ENSG00000125872 0.0640451088545303 -0.125066523208017
C16orf82 ENSG00000234186 0.0640556066811111 0.123208681431703
TP53BP2 ENSG00000143514 0.0641000848932224 -0.082215239384995
PRDX1 ENSG00000117450 0.0641394285431683 -0.108001363989126
POU4F3 ENSG00000091010 0.0641496131537426 -0.125339409475304
DOK4 ENSG00000125170 0.0641850479029544 0.0910224596091256
C8orf40 ENSG00000176209 0.0642931406432102 -0.11821305651771
CYP7A1 ENSG00000167910 0.0643247725362035 -0.0877208888774033
TAF1 ENSG00000147133 0.0643351384045554 -0.0899213351195806
KLRAP1 ENSG00000256667 0.0643425226920562 -0.0847803873990432
TBP ENSG00000112592 0.0643465635953375 -0.08824328910067
IKZF1 ENSG00000185811 0.0643839819350266 -0.0687677504145685
FBLIM1 ENSG00000162458 0.06439873177801 0.0747408563919108
RPL18A ENSG00000105640 0.0644074941789203 0.0924982603185462
THAP9 ENSG00000168152 0.064434207078176 -0.12608883872952
PROK2 ENSG00000163421 0.0644602214179775 0.117989567575245
RHBDL1 ENSG00000103269 0.064461758379882 0.117900811526839
KIF3A ENSG00000131437 0.0644664603271208 -0.0809776708601388
C4orf36 ENSG00000163633 0.0645278127333065 -0.126494380733829
IL17RA ENSG00000177663 0.0646502294986403 0.115616487928094
WNT2B ENSG00000134245 0.0647187061004728 0.0913922164146015
TRIM63 ENSG00000158022 0.0647992406047088 0.0727893917412489
GPR56 ENSG00000205336 0.0648335066889344 -0.0868242222046519
TMEM120A ENSG00000189077 0.0649058165140763 0.107350944013149
UPF1 ENSG00000005007 0.0649106643874531 0.0751016943807211
POMT2 ENSG00000009830 0.0649685368825357 0.0906155509994628
PARP8 ENSG00000151883 0.0650042270135081 -0.113132245873154
SLC5A11 ENSG00000158865 0.0651130962380664 0.120253436691303
KLHL24 ENSG00000114796 0.0651520158302973 -0.0872643887297012
NKX1-2 ENSG00000229544 0.0651550869785459 0.11764539747503
ABHD1 ENSG00000143994 0.0652811528558815 -0.125504409411251
RP11-268F1.2 ENSG00000230062 0.0652849173566733 0.0894829960719899
KIF9 ENSG00000088727 0.0653835142812818 0.0728411668725057
CCDC9 ENSG00000105321 0.0653843546088906 0.112410712247108
ZNF221 ENSG00000159905 0.0654791629434895 0.12528552125057
AASDHPPT ENSG00000149313 0.0655102338781 -0.0830000523712896
NCF4 ENSG00000100365 0.0655397786977083 0.12212153083661
GRM4 ENSG00000124493 0.0655835746394393 0.0753818374243868
ITSN2 ENSG00000198399 0.0656105448667451 0.068986894722893
MRPS18C ENSG00000163319 0.0656274163721285 -0.121303582487549
C11orf68 ENSG00000175573 0.0656814647473143 0.114492358577094
STX1A ENSG00000106089 0.0656897532580865 0.0705976576566098
DMXL1 ENSG00000172869 0.0657291348292142 -0.0802969119020876
TCF12 ENSG00000140262 0.0657305296008843 -0.0588181842738992
CLDN18 ENSG00000066405 0.0658331851100776 0.074233835549144
PADI2 ENSG00000117115 0.0658510196974496 0.113394287668671
LRRC59 ENSG00000108829 0.0659071326362237 -0.0878988954765962
CHP1 ENSG00000187446 0.0659395052511378 0.0944170790729685
KIR3DL1 ENSG00000167633 0.0659483487413912 -0.126153190445905
MMP25 ENSG00000008516 0.0660334362621194 0.101389505842443
CD2BP2 ENSG00000169217 0.0660651809091421 -0.0822884905373069
KIF1B ENSG00000054523 0.0660761457274018 0.0728465246809695
STAG1 ENSG00000118007 0.0662101272196713 -0.0828480641468496
SNAP47 ENSG00000143740 0.0662773402095956 -0.123366633064856
TTI2 ENSG00000129696 0.0662821804055105 -0.082454221807739
RAB41 ENSG00000147127 0.0662872919375463 -0.127209243133703
DPP10 ENSG00000175497 0.0663655914593059 0.07243902324789
AKAP11 ENSG00000023516 0.0663799064197012 -0.0864903790660391
SCGB1D2 ENSG00000124935 0.0664866661247455 0.126187905593357
COX7A2 ENSG00000112695 0.066492595489674 -0.085066774217141
ZBED4 ENSG00000100426 0.0664982755451818 -0.0785290449212301
FBXO16 ENSG00000214050 0.0665423976622725 0.0886050881618561
C10orf137 ENSG00000107938 0.0665808058464823 -0.0884230170067458
STK4 ENSG00000101109 0.0666793588254793 0.0562254849601192
TEAD2 ENSG00000074219 0.0668059079760994 0.0709403485364329
OSBPL10 ENSG00000144645 0.066878870787073 0.0974733164270282
MMP17 ENSG00000198598 0.0669140576990904 0.121254622671483
C10orf90 ENSG00000154493 0.0669637282042212 0.0915642863195788
FAU ENSG00000149806 0.0669825586654936 -0.108982501501728
MAF ENSG00000178573 0.0670486661526257 -0.0713376973918886
MS4A2 ENSG00000149534 0.06709584962375 0.123168340389761
MDH2 ENSG00000146701 0.0670999080870772 -0.0845181770976144
OR2A14 ENSG00000221938 0.067175247306192 0.0867730032602357
PSMD1 ENSG00000173692 0.0672622764154162 -0.0840832743301971
ELP6 ENSG00000163832 0.067276825153062 -0.121800859666061
GCH1 ENSG00000131979 0.0675549727608096 -0.11033326501076
OR2K2 ENSG00000171133 0.0675611315228003 0.117721890399
PSKH1 ENSG00000159792 0.0675639620371063 -0.123787662571277
P2RX6 ENSG00000099957 0.0675875264162627 0.0661154361051069
EOMES ENSG00000163508 0.0675911115922442 -0.075810215567087
TBX19 ENSG00000143178 0.067642520303939 0.087442643130211
LRRC73 ENSG00000204052 0.0676518407721329 0.121639210098806
TRIM59 ENSG00000213186 0.0676764802718303 -0.0943687834542524
THEM4 ENSG00000159445 0.067717526377862 -0.11432968257958
PCSK2 ENSG00000125851 0.0677587899217456 0.0893641292111134
SELRC1 ENSG00000162377 0.0677842897346379 -0.124084787209208
LRRC16A ENSG00000079691 0.0678318888222103 -0.125145297860052
SNCB ENSG00000074317 0.0678470740026701 0.0889889070956888
SLC9A5 ENSG00000135740 0.0678844035992512 0.121806053153339
TAF1B ENSG00000115750 0.0679086315769799 -0.079711730525992
CHST2 ENSG00000175040 0.0679981512902296 -0.111855552371444
AP2B1 ENSG00000006125 0.0680610756283284 -0.117840847687208
ADAM23 ENSG00000114948 0.0680647704379519 0.126188277707904
CPLX3 ENSG00000213578 0.0681587695036412 0.122998289488145
MERTK ENSG00000153208 0.0682899069385929 -0.127237365515386
RAB23 ENSG00000112210 0.0682927457881312 -0.069081505872516
SPRY4 ENSG00000187678 0.0682998556103826 0.0900653661775801
RNF213 ENSG00000173821 0.0683160846553704 -0.0813611674300123
SAPCD2 ENSG00000186193 0.0683352983281275 0.122955283718134
CAMKV ENSG00000164076 0.0683379599101668 0.0607099111564415
ATM ENSG00000149311 0.0685353112935656 -0.0846943028255111
TP53TG5 ENSG00000124251 0.0685503057563053 0.123840634506472
TRPM4 ENSG00000130529 0.0685532563332249 0.123451732212611
SSBP2 ENSG00000145687 0.0685832616132527 -0.078034374483721
PLEKHO1 ENSG00000023902 0.068680266154483 0.107072909893914
MSX2 ENSG00000120149 0.0687799834006924 0.119113758561671
LILRA1 ENSG00000104974 0.0687879168225898 0.0864365972141957
TMC7 ENSG00000170537 0.0689273131750095 0.0704613791302156
BTBD2 ENSG00000133243 0.0689710622486835 0.0850620691210836
PRSS8 ENSG00000052344 0.0689818045015714 0.0658332729381504
ITIH3 ENSG00000162267 0.0690160246004624 0.123607878428848
YBX2 ENSG00000006047 0.0690308677518317 0.120940009890741
ATP2A2 ENSG00000174437 0.0691433099919619 -0.0621774226311997
GTF3A ENSG00000122034 0.0692014413342388 -0.105274969496836
NES ENSG00000132688 0.0692881240088285 0.0879065461923364
C6orf25 ENSG00000204420 0.0693013403687889 -0.0951879943283827
IER2 ENSG00000160888 0.0693130526998423 0.1087556535572
ZKSCAN4 ENSG00000187626 0.0693251340028074 -0.124336069589335
RCOR1 ENSG00000089902 0.0693961459861591 0.0874412574945326
DNAJC2 ENSG00000105821 0.0695737559032672 -0.106915313161513
SOGA2 ENSG00000168502 0.0695785583055362 0.121112629370158
POLI ENSG00000101751 0.0696575388822099 -0.0808932865285503
ATG4B ENSG00000168397 0.0696616146919964 0.0660263997363552
AQP2 ENSG00000167580 0.0697335490387266 0.0761676763532466
FMNL2 ENSG00000157827 0.0697888841431689 -0.0882983724155858
OSGIN2 ENSG00000164823 0.0698398033818229 0.121999887384322
SLC22A6 ENSG00000197901 0.0699114301958789 0.0710270456653749
MESP2 ENSG00000188095 0.0700306294849023 0.119268172078817
OCIAD1 ENSG00000109180 0.0701206131339938 -0.0694167240373731
C17orf74 ENSG00000184560 0.0701545920460758 0.0857940778856492
KLHDC7B ENSG00000130487 0.0701712597580292 0.0897012705133068
CNTLN ENSG00000044459 0.0703015231200648 0.0721643415719669
B9D2 ENSG00000123810 0.0703225870296711 0.119896246100359
LHX3 ENSG00000107187 0.070345041404731 0.119111565320772
RFK ENSG00000135002 0.070401988187919 -0.120084729950149
PRF1 ENSG00000180644 0.0704469146051623 -0.1082210403689
GLT8D2 ENSG00000120820 0.0705300322082055 -0.116519249752858
CCDC43 ENSG00000180329 0.0705758093049528 -0.12088944276069
PIGU ENSG00000101464 0.0706162702816813 -0.0741751232665934
OFD1 ENSG00000046651 0.0706197626274673 -0.0811172084224209
LSM14B ENSG00000149657 0.0706268309402422 0.0637645638279678
CORO6 ENSG00000167549 0.0706407932864633 0.119273344247296
AGAP2 ENSG00000135439 0.0706960617939668 0.077333445260432
DNLZ ENSG00000213221 0.070704425611195 -0.088432347095883
PMS2CL ENSG00000187953 0.0707228729651973 -0.121005620060184
TNIK ENSG00000154310 0.0707275835670218 -0.0800459054218997
LFNG ENSG00000106003 0.0709102076825402 0.0776006710810739
ERO1LB ENSG00000086619 0.0709438673984191 -0.0664294946827066
TSSC4 ENSG00000184281 0.0709640360127889 0.114126963417028
MRPL35 ENSG00000132313 0.0710070273341069 -0.0638686414416316
DOK5 ENSG00000101134 0.0710298836991118 0.0855865110626325
ARAP3 ENSG00000120318 0.0710612906822338 0.0844011429727903
RPP21 ENSG00000241370 0.071216391476795 -0.121196953958607
FBXL22 ENSG00000197361 0.071273880568483 -0.124120474379552
CCDC166 ENSG00000255181 0.071275135878963 0.0888484319114586
MAP1LC3B ENSG00000140941 0.0712812863956275 -0.089444103049202
C17orf58 ENSG00000186665 0.0713383988277162 -0.0952037079729324
PSMD13 ENSG00000185627 0.0713540563515143 0.0956988953349275
MICALL2 ENSG00000164877 0.0714720531175304 0.0778489775423848
PCDHA12 ENSG00000251664 0.0715038551503377 0.116345598389398
GUCA1C ENSG00000138472 0.0715148669035857 0.120417392414062
OR4K5 ENSG00000176281 0.0715192029145041 0.123123625056607
TMEM70 ENSG00000175606 0.0715273687398296 -0.0919402767956354
FCRL1 ENSG00000163534 0.071532685081643 -0.104323817500666
CDK5RAP3 ENSG00000108465 0.0715756727463011 0.120766584122972
BEST3 ENSG00000127325 0.0715966818448115 0.0721680462137843
UNC13B ENSG00000198722 0.0716093272109056 0.0624335968584494
FMO1 ENSG00000010932 0.0716898168007053 0.0751895586129803
TUBB ENSG00000196230 0.0717787362135436 -0.0945021923136001
TMEM92 ENSG00000167105 0.0717908401005355 0.0921250322638478
C12orf75 ENSG00000235162 0.0718225633770944 -0.123982438794727
FAM27L ENSG00000178130 0.0719009341902624 0.0864602457577733
HIBCH ENSG00000198130 0.0719495485905379 -0.115718782546457
GSTM2P1 ENSG00000218803 0.0719732432733652 0.08409305257809
LCTL ENSG00000188501 0.0720854707956078 0.122149874904187
CCDC48 ENSG00000114654 0.0721185559999403 0.0741273027825481
WFS1 ENSG00000109501 0.0721766422169209 0.122770245219352
TRAF3IP3 ENSG00000009790 0.0722521492239437 -0.0757338516207103
SCG3 ENSG00000104112 0.0722553155876836 -0.0745730880431875
PLCL1 ENSG00000115896 0.0723044890371791 -0.0883202572358491
HAS3 ENSG00000103044 0.0723490449313309 0.0599974161862658
IMP3 ENSG00000177971 0.0724025125164901 -0.0947699818772067
OBFC1 ENSG00000107960 0.0724067168788056 -0.119557081177473
AC020907.3 ENSG00000227392 0.0724307034089094 0.0869124126737622
AC114947.1 ENSG00000177453 0.0724333203894524 0.120976008481
PAX3 ENSG00000135903 0.0725688352504637 0.0530717163994647
KBTBD13 ENSG00000234438 0.0725995374821406 0.118176960133871
C3orf72 ENSG00000206262 0.0726438703377358 0.0865477955833991
ARMC7 ENSG00000125449 0.0727271443718636 0.0869333137576087
MACROD1 ENSG00000133315 0.072796204574378 0.120918071844774
SERPINB10 ENSG00000242550 0.0727991816598054 -0.12220183323873
MAPKAPK5 ENSG00000089022 0.0728224428972271 0.122671071972382
ALMS1 ENSG00000116127 0.0728309315691733 0.124312010362262
C5orf65 ENSG00000228672 0.0728464828810498 0.115656869032685
RPRD1B ENSG00000101413 0.0729687963165557 0.0842023277302419
OR4D6 ENSG00000166884 0.0730862871094139 0.120190488504161
PLXNB1 ENSG00000164050 0.0731161414477338 0.0865932745822513
ST6GALNAC6 ENSG00000160408 0.0731304503760384 0.0755245292534168
NARG2 ENSG00000128915 0.0732315811611389 -0.0715812312208964
G6PD ENSG00000160211 0.0732614134964731 0.0873851164545575
RELT ENSG00000054967 0.0733097431893978 0.0919927087676557
SLCO5A1 ENSG00000137571 0.0733928196482109 0.0734912582107402
CCT7 ENSG00000135624 0.0734149180393471 -0.111421825424736
FAM26D ENSG00000164451 0.0734291072825547 -0.120541686411044
RPL30 ENSG00000156482 0.0735457613485653 -0.0949192280079719
TNFRSF12A ENSG00000006327 0.0736721685459619 0.114547863574627
CCM2 ENSG00000136280 0.0736893166351106 0.061556864818674
GIP ENSG00000159224 0.0737397091555319 -0.121513809304837
RP11-10A14.4 ENSG00000253426 0.0737522568993915 0.121596169577284
MFN1 ENSG00000171109 0.073766954009839 -0.0788834309550042
TIAL1 ENSG00000151923 0.073772430819229 -0.0721786347625452
CILP2 ENSG00000160161 0.0737804544377222 0.115616841061964
KLHL28 ENSG00000179454 0.0737839001562979 0.118649310078163
FAM70B ENSG00000184497 0.0738166434220974 0.121735979815942
CDKN1C ENSG00000129757 0.0738240604569051 -0.0948557479138437
DTYMK ENSG00000168393 0.0738498457745389 0.121627131695122
IL13RA1 ENSG00000131724 0.0738972154828616 0.0875415711850348
PER1 ENSG00000179094 0.0739274842659091 0.0721163689595883
NKRF ENSG00000186416 0.0739384357484005 -0.0794433749818399
ELAVL4 ENSG00000162374 0.0739483560790444 0.0699687272821625
CARD16 ENSG00000204397 0.0740284055206737 0.0989741103956226
PPP1R3A ENSG00000154415 0.0740433657291871 0.0774819618693211
KLC1 ENSG00000126214 0.074090475848062 0.0647158484171372
FAM102B ENSG00000162636 0.0742301813171527 -0.0713646445148459
S1PR5 ENSG00000180739 0.0742616675914118 -0.117397544095733
WDR78 ENSG00000152763 0.0742629102104426 0.0703468624695213
C17orf96 ENSG00000179294 0.0742687011858574 -0.122069441706332
CTSC ENSG00000109861 0.0743249954411155 -0.0782934146867566
TTC23 ENSG00000103852 0.074341211453453 0.0861326854763335
C2CD2L ENSG00000172375 0.0743571372961908 0.0822041136136278
COX7A2L ENSG00000115944 0.0743606880523595 -0.0850806789571744
AZIN1 ENSG00000155096 0.0743791856295921 -0.0951146495510956
EGR3 ENSG00000179388 0.0745123397401154 0.0763754328764951
FZD9 ENSG00000188763 0.0745439479341609 0.118150113738492
RGS13 ENSG00000127074 0.0745566237804144 0.120320751108889
TNK1 ENSG00000174292 0.074565395276133 0.109769544029438
EFHC2 ENSG00000183690 0.0745839030856809 0.0758563525312553
RASSF2 ENSG00000101265 0.0746513481193099 0.0880769911880321
FTSJD1 ENSG00000180917 0.0747767007307354 -0.104827919620913
RNF11 ENSG00000123091 0.0748142391869939 -0.0972230875702745
RBM28 ENSG00000106344 0.0749033547274687 -0.0873380608386318
SLC16A7 ENSG00000118596 0.0749299466455983 -0.0790375362469012
PPY2 ENSG00000265060 0.0749832960084953 0.117858371378732
SQSTM1 ENSG00000161011 0.0749882685031772 0.0756457714204847
PPM1M ENSG00000164088 0.075038902322619 -0.0827431169349652
SYT17 ENSG00000103528 0.0750559403183371 -0.0873370188904789
NONO ENSG00000147140 0.0750825605777096 -0.0916343217411272
CYBRD1 ENSG00000071967 0.0750860730860371 -0.0834989339720228
PROK1 ENSG00000143125 0.0751700483095254 0.11895382784433
ADAM9 ENSG00000168615 0.0752203618093247 0.076831839291783
IL23R ENSG00000162594 0.0752755724884864 -0.085976387365108
SYK ENSG00000165025 0.0753381373767271 0.0924003331857907
REP15 ENSG00000174236 0.075387632284398 0.121957756761241
C3orf30 ENSG00000163424 0.0754111265604854 -0.116569301831022
PRKD2 ENSG00000105287 0.0754113482540951 0.0872161731227015
EIF2AK4 ENSG00000128829 0.0755045625642224 -0.0870225880896539
OR5G5P ENSG00000205025 0.0755072182848984 -0.118822212009157
C3orf36 ENSG00000221972 0.0755473664185821 -0.119836022794471
REEP4 ENSG00000168476 0.0756248607122594 0.0885115584230598
OR2W5 ENSG00000203664 0.0756642571390844 0.118621208742899
BAHCC1 ENSG00000171282 0.0756820683924358 0.120866694220202
TMPRSS9 ENSG00000178297 0.0758372036109271 0.0856657107622832
C4BPA ENSG00000123838 0.0758572748922465 0.108898965406505
TMPRSS11E ENSG00000087128 0.0759250912200453 0.0839761728737777
ODF1 ENSG00000155087 0.0759427617428229 0.117374653259547
SPRR3 ENSG00000163209 0.075946173298445 0.113603449128361
RECQL5 ENSG00000108469 0.0759590299060363 0.061271132117601
POC1B ENSG00000139323 0.0760457691813752 -0.090266328296677
TNFSF18 ENSG00000120337 0.0760513469018103 0.0833206867227834
PCSK9 ENSG00000169174 0.0760854699100753 0.075196768098816
NNT ENSG00000112992 0.0761585356665921 -0.076097128479001
SPATA3 ENSG00000173699 0.0761709766497058 0.120115297887108
PYGB ENSG00000100994 0.0762280711412637 0.0660294848864988
C7orf57 ENSG00000164746 0.0762814025306795 0.117237162740103
CDK6 ENSG00000105810 0.0763230203812905 -0.0685122945933758
CCR2 ENSG00000121807 0.0763297639603508 0.0721690357140252
CHD4 ENSG00000111642 0.0764131018781153 0.07235462351091
NDE1 ENSG00000072864 0.0764263511184191 0.069167485191633
TMPRSS11D ENSG00000153802 0.0764601892040283 0.0879476443197159
ILDR1 ENSG00000145103 0.0764609359601667 0.0807299058051182
MAP2K1 ENSG00000169032 0.0764934973571091 -0.105680267382774
ST14 ENSG00000149418 0.0765789677425764 0.0885153239761963
CRYGA ENSG00000168582 0.0766742736744126 -0.116873947362607
HNRNPA0 ENSG00000177733 0.0766931059060566 -0.085658348821564
CHN1 ENSG00000128656 0.0766990049990229 -0.0755779973108645
LIFR ENSG00000113594 0.07673836538483 0.0560072852626449
GJA8 ENSG00000121634 0.0768114630685785 0.11537341235221
IL22RA2 ENSG00000164485 0.0768190450559618 0.0830037421632502
BHLHE40 ENSG00000134107 0.076859442775544 0.107729061759662
LRRC18 ENSG00000165383 0.0769207397519169 0.084500248125498
FAM217B ENSG00000196227 0.0769243643018782 0.0702649242522272
NT5DC3 ENSG00000111696 0.0769369235528672 0.090898349515528
RP11-1007I13.3 ENSG00000242520 0.0769551886559521 0.122743349178334
ADAM29 ENSG00000168594 0.0770067939576373 0.11591772123161
SYDE1 ENSG00000105137 0.0770410690697991 0.0585337646531809
ABCA6 ENSG00000154262 0.0770827280993386 0.0708285106037512
DDAH1 ENSG00000153904 0.0772214554649634 0.0690045333127111
RAP1GAP ENSG00000076864 0.0772249821618017 -0.121683677715413
TMEM145 ENSG00000167619 0.0773935717121321 0.110993482905895
WDR69 ENSG00000123977 0.0774042313952167 -0.0855869740754098
TECTB ENSG00000119913 0.0775412767843804 -0.120530299530026
GOPC ENSG00000047932 0.0775670225197064 -0.0861504518178592
PPME1 ENSG00000214517 0.0776480122035091 -0.118745381364344
AC097381.1 ENSG00000228919 0.0776686630755716 0.115676076020661
BCAR1 ENSG00000050820 0.0777652036256152 0.0638021073259039
ATP6V1B2 ENSG00000147416 0.0777664918436012 0.0907329401115679
AC004870.3 ENSG00000229192 0.077787088288785 0.119140166532851
PACRGL ENSG00000163138 0.0778666650358511 -0.0603687545123687
OR3A1 ENSG00000180090 0.0778898864447386 0.113729910467449
ZNF764 ENSG00000169951 0.0779082031436265 -0.113559743577047
CERS2 ENSG00000143418 0.0780063402016279 -0.0814553862476282
FNDC5 ENSG00000160097 0.0781141111582543 0.0592484597985614
S100A12 ENSG00000163221 0.0781233451304891 0.114876510306064
ZBTB38 ENSG00000177311 0.0781345798201516 -0.0708315751916302
CRYBB2 ENSG00000244752 0.0783337412800976 0.110360930965999
TAAR6 ENSG00000146383 0.0783629079792534 0.112348004877823
C16orf7 ENSG00000075399 0.0784151264340272 0.119028295849254
SPACA4 ENSG00000177202 0.0784312848650966 0.115317845154473
CALML3 ENSG00000178363 0.0784663588527006 0.118007552174035
RAB5C ENSG00000108774 0.0785659876455781 0.0808606695263959
SH3BGRL2 ENSG00000198478 0.0786391199978677 -0.093216951600953
IGKV1-5 ENSG00000243466 0.0786621586243158 -0.117430090028987
FAM160B2 ENSG00000158863 0.0787083803193416 0.0844561703766595
RAPGEF3 ENSG00000079337 0.0787680136345245 0.0656811298213895
PARP16 ENSG00000138617 0.0787833084199752 -0.121063674218027
ZSWIM4 ENSG00000132003 0.0788969298436176 0.0829454205596992
IFT46 ENSG00000118096 0.0789045697966619 0.122329117580003
PF4 ENSG00000163737 0.0793713098875274 -0.10684544170455
KLF11 ENSG00000172059 0.0794301048001798 -0.0727950709134295
UCHL1 ENSG00000154277 0.0794979828531337 0.0623753551751262
CLECL1 ENSG00000184293 0.0795295278629982 0.118355838366118
CNGB3 ENSG00000170289 0.0795496864320571 0.0829215348300557
POPDC3 ENSG00000132429 0.0796721561182192 -0.110563786497588
GRID1 ENSG00000182771 0.0796980769478621 0.0604672094333304
ZNF66P ENSG00000160229 0.0797619122276245 0.118789779956489
RGMA ENSG00000182175 0.0798881380101285 0.0609309456998207
BAIAP3 ENSG00000007516 0.0798963222973275 0.0581085501047111
TOX ENSG00000198846 0.0799806541810857 -0.0761535569126918
ATP5O ENSG00000241837 0.0800301512080585 -0.0991995748134914
TSPAN16 ENSG00000130167 0.0800462883335069 0.0975685127149647
TAS2R14 ENSG00000212127 0.0801717294909492 -0.121325513878585
ACTRT2 ENSG00000169717 0.0802131316033521 0.116947384278324
CHPF ENSG00000123989 0.0802493662098463 0.071464411759817
GRHL1 ENSG00000134317 0.0803394430922423 0.0711001915483448
PCDH1 ENSG00000156453 0.0803762794793044 -0.0662526833022622
SLC38A3 ENSG00000188338 0.0804539661736566 0.0835779283859697
[truncated: 14,384 more rows]

## Sheet: MDD with hypophagia vs controls
UBP1 ENSG00000153560 4.95E-007 -0.2707959538
PTPN4 ENSG00000088179 2.31E-006 -0.3560589867
CD47 ENSG00000196776 4.78E-006 -0.265557559
APOBEC3G ENSG00000239713 5.01E-006 -0.3409870741
MYO16 ENSG00000041515 8.94E-006 0.2521270848
RNF125 ENSG00000101695 9.45E-006 -0.2324828522
ARL2BP ENSG00000102931 9.55E-006 -0.2105131189
PRR5L ENSG00000135362 9.62E-006 -0.2944968796
CD226 ENSG00000150637 1.69E-005 -0.272996937
IL2RB ENSG00000100385 1.82E-005 -0.3182602698
HIST1H2BE ENSG00000197697 2.32E-005 0.2172112822
CKAP2 ENSG00000136108 2.59E-005 -0.1900215106
MANBAL ENSG00000101363 2.89E-005 0.2435219267
GNPTAB ENSG00000111670 3.13E-005 -0.1986299659
TF ENSG00000091513 3.33E-005 0.1798127154
KLRD1 ENSG00000134539 3.76E-005 -0.2734748029
MTSS1 ENSG00000170873 4.20E-005 -0.2328868358
GDAP1 ENSG00000104381 4.52E-005 -0.1748337066
KIAA0494 ENSG00000159658 5.15E-005 -0.188608348
ZFAND3 ENSG00000156639 5.17E-005 0.2396440184
RAB27B ENSG00000041353 6.20E-005 -0.3010252524
DYSF ENSG00000135636 6.25E-005 0.282052846
SUPT6H ENSG00000109111 6.57E-005 0.1781767941
PTP4A2 ENSG00000184007 6.60E-005 -0.2083861055
DONSON ENSG00000159147 6.97E-005 -0.3212718143
ZNF121 ENSG00000197961 7.00E-005 -0.2255178747
KAAG1 ENSG00000146049 7.06E-005 0.302899113
AMICA1 ENSG00000160593 7.26E-005 0.2509165815
GBP3 ENSG00000117226 7.61E-005 -0.3047824486
PDLIM7 ENSG00000196923 7.84E-005 0.1718301872
ZNF423 ENSG00000102935 7.88E-005 0.1690527569
STAT3 ENSG00000168610 8.02E-005 0.2360420773
ENPP5 ENSG00000112796 8.71E-005 -0.2357902648
MOS ENSG00000172680 8.90E-005 0.2948075221
FAM168A ENSG00000054965 9.11E-005 0.1835827141
ZNF259 ENSG00000109917 9.17E-005 -0.2413411988
CYTH4 ENSG00000100055 9.28E-005 0.209588957
C21orf59 ENSG00000159079 9.58E-005 -0.1897539522
PLXNA2 ENSG00000076356 9.85E-005 0.2251794234
TGM3 ENSG00000125780 9.96E-005 0.1856925908
ZFR ENSG00000056097 1.02E-004 -0.1350621234
ESYT2 ENSG00000117868 1.03E-004 -0.2368247182
OR8S1 ENSG00000197376 1.05E-004 0.3035866265
CCDC116 ENSG00000161180 1.06E-004 0.304160067
UBE2V2 ENSG00000169139 1.14E-004 -0.2113427617
STK17A ENSG00000164543 1.15E-004 -0.2216370368
ABCA7 ENSG00000064687 1.17E-004 0.2160908144
TRPM7 ENSG00000092439 1.25E-004 -0.2269938248
DDHD1 ENSG00000100523 1.27E-004 -0.2220798891
PVRL1 ENSG00000110400 1.30E-004 0.1716691763
SH2D1B ENSG00000198574 1.31E-004 -0.2355890516
APOL3 ENSG00000128284 1.36E-004 -0.257921271
MBNL1 ENSG00000152601 1.38E-004 -0.1924803042
IL6R ENSG00000160712 1.42E-004 0.2278746862
TNFRSF10C ENSG00000173535 1.55E-004 0.238269311
CMAS ENSG00000111726 1.62E-004 -0.2678759424
TBL1X ENSG00000101849 1.67E-004 0.1806042175
RAB11FIP2 ENSG00000107560 1.70E-004 -0.1734782691
MYH9 ENSG00000100345 1.78E-004 0.2080002741
METTL10 ENSG00000203791 1.86E-004 -0.1913987879
ACSS3 ENSG00000111058 1.87E-004 0.1794266761
PQLC3 ENSG00000162976 1.88E-004 -0.2393879826
NOL7 ENSG00000225921 1.90E-004 -0.2420923193
LIMS1 ENSG00000169756 1.96E-004 -0.2115122463
CHST2 ENSG00000175040 1.98E-004 -0.2678317579
COX18 ENSG00000163626 2.06E-004 -0.2043011928
TMED10 ENSG00000170348 2.11E-004 -0.1799931624
BTBD1 ENSG00000064726 2.11E-004 -0.1719031872
OCIAD1 ENSG00000109180 2.13E-004 -0.1666617026
PRRC2A ENSG00000204469 2.17E-004 0.1704746051
FAM84A ENSG00000162981 2.18E-004 0.2131485518
SRSF2 ENSG00000161547 2.24E-004 -0.2205425233
BFAR ENSG00000103429 2.24E-004 -0.1623386409
PPAP2C ENSG00000141934 2.28E-004 0.205762094
BEST1 ENSG00000167995 2.46E-004 0.156222502
OR4N4 ENSG00000183706 2.49E-004 0.2821940099
OR9G4 ENSG00000172457 2.60E-004 0.2896300729
ZFP36L1 ENSG00000185650 2.64E-004 0.1554189221
CBL ENSG00000110395 2.65E-004 0.1972853264
MYL12A ENSG00000101608 2.73E-004 -0.2061634418
GZMB ENSG00000100453 2.88E-004 -0.2794658727
DNM3 ENSG00000197959 2.95E-004 -0.2847561549
C5orf51 ENSG00000205765 3.05E-004 -0.1921689844
ANXA9 ENSG00000143412 3.11E-004 0.2769153929
C11orf42 ENSG00000180878 3.12E-004 0.2892982737
FGF3 ENSG00000186895 3.16E-004 0.2779260352
LRRC4 ENSG00000128594 3.26E-004 0.2428065235
SH3BGRL ENSG00000131171 3.29E-004 -0.2043727666
ARHGEF3 ENSG00000163947 3.44E-004 -0.1933531723
FKBPL ENSG00000204315 3.62E-004 0.2028725648
MLLT1 ENSG00000130382 3.64E-004 0.1817245675
FOPNL ENSG00000133393 3.75E-004 -0.1720052485
DERL1 ENSG00000136986 3.77E-004 -0.1759076889
HNRNPAB ENSG00000197451 3.81E-004 -0.2323291848
CHRAC1 ENSG00000104472 3.82E-004 -0.1658283876
SH2D2A ENSG00000027869 3.83E-004 -0.2747181112
PRRC1 ENSG00000164244 3.88E-004 -0.2071432754
WNT2 ENSG00000105989 3.96E-004 0.1623412712
TRIM25 ENSG00000121060 4.15E-004 0.2192674581
DENND2D ENSG00000162777 4.16E-004 -0.2594990392
CELF3 ENSG00000159409 4.23E-004 0.149666443
B4GALNT1 ENSG00000135454 4.24E-004 0.1192886427
CHD8 ENSG00000100888 4.29E-004 0.2703074435
CLCN3 ENSG00000109572 4.33E-004 -0.1579826922
KLRB1 ENSG00000111796 4.34E-004 -0.2693988293
FCN3 ENSG00000142748 4.36E-004 0.2703028416
TBX6 ENSG00000149922 4.46E-004 0.20583776
ST3GAL5 ENSG00000115525 4.50E-004 -0.1903877407
DNAJB8 ENSG00000179407 4.51E-004 0.2768020167
ATP2C1 ENSG00000017260 4.55E-004 -0.1506531481
TMEM203 ENSG00000187713 4.56E-004 -0.244652749
SLPI ENSG00000124107 4.56E-004 0.2763953759
MAT2B ENSG00000038274 4.70E-004 -0.2023402143
GPN1 ENSG00000198522 4.80E-004 -0.1845094621
ARHGAP18 ENSG00000146376 4.84E-004 -0.1783385107
LRG1 ENSG00000171236 4.86E-004 0.2332472381
MTPN ENSG00000105887 4.93E-004 -0.182792116
NDNL2 ENSG00000185115 4.93E-004 -0.2647492277
UCHL5 ENSG00000116750 4.95E-004 -0.1395508826
CX3CR1 ENSG00000168329 5.07E-004 -0.2248813244
ELK3 ENSG00000111145 5.11E-004 -0.2167350863
KIF13A ENSG00000137177 5.13E-004 0.2088790966
SLC5A3 ENSG00000198743 5.18E-004 -0.2764258358
DNM1L ENSG00000087470 5.20E-004 -0.15447339
PLEKHA1 ENSG00000107679 5.22E-004 -0.1947600516
C3orf27 ENSG00000198685 5.23E-004 0.2755463157
TMTC3 ENSG00000139324 5.28E-004 -0.1538417747
SOS1 ENSG00000115904 5.28E-004 -0.1449269758
FLOT1 ENSG00000137312 5.32E-004 0.2173486478
ANXA4 ENSG00000196975 5.34E-004 -0.1664202129
MBOAT7 ENSG00000125505 5.37E-004 0.1869291822
ARID1A ENSG00000117713 5.40E-004 0.142997981
MALSU1 ENSG00000156928 5.46E-004 -0.2411003759
C11orf87 ENSG00000185742 5.55E-004 0.195562682
DUSP5 ENSG00000138166 5.60E-004 -0.2715156001
PTPN22 ENSG00000134242 5.60E-004 -0.1822630463
LILRA6 ENSG00000244482 5.62E-004 0.1984182048
GLI4 ENSG00000250571 5.69E-004 0.2628611676
MTMR2 ENSG00000087053 5.70E-004 -0.153465558
LPCAT3 ENSG00000111684 5.70E-004 0.1423923774
BUB3 ENSG00000154473 5.70E-004 -0.1845080551
PPFIA3 ENSG00000177380 5.71E-004 0.1473687629
NCF4 ENSG00000100365 5.71E-004 0.2681519697
DAB2 ENSG00000153071 5.73E-004 -0.1712581724
SRMS ENSG00000125508 5.74E-004 0.2592806216
MORN1 ENSG00000116151 5.76E-004 0.1637186297
ADAM8 ENSG00000151651 5.77E-004 0.1635528226
OTUD5 ENSG00000068308 5.77E-004 0.1528170133
ANAPC16 ENSG00000166295 5.81E-004 -0.198158117
PEX11G ENSG00000104883 5.86E-004 0.2685529845
PSMB4 ENSG00000159377 5.95E-004 -0.2124808178
CHD4 ENSG00000111642 5.96E-004 0.1645891205
CDC27 ENSG00000004897 5.99E-004 -0.1416130879
GZMA ENSG00000145649 6.01E-004 -0.2624880622
SSH2 ENSG00000141298 6.02E-004 0.2037470123
LRWD1 ENSG00000161036 6.13E-004 0.1934905133
MBP ENSG00000197971 6.15E-004 0.1234596194
STARD8 ENSG00000130052 6.28E-004 0.1642716048
TMEM168 ENSG00000146802 6.31E-004 -0.2009661668
PHF21A ENSG00000135365 6.43E-004 0.1660289242
SLC22A10 ENSG00000184999 6.51E-004 0.1631499439
UPF1 ENSG00000005007 6.51E-004 0.1628192974
NOTCH1 ENSG00000148400 6.61E-004 0.156378755
RAB3D ENSG00000105514 6.68E-004 0.2413745251
FCGR3A ENSG00000203747 6.69E-004 -0.249553216
RANGRF ENSG00000108961 6.76E-004 -0.2663593561
PALLD ENSG00000129116 6.79E-004 -0.1792427354
PHC2 ENSG00000134686 6.81E-004 0.2125231475
ARL14EP ENSG00000152219 6.85E-004 -0.1971644771
GAB2 ENSG00000033327 6.91E-004 0.2065906606
C5orf45 ENSG00000161010 6.94E-004 0.1450165495
FAM129A ENSG00000135842 7.21E-004 0.2275190303
TMEM181 ENSG00000146433 7.22E-004 -0.2209994728
GRIN1 ENSG00000176884 7.32E-004 0.1488264739
COA1 ENSG00000106603 7.35E-004 -0.1910911189
PPCS ENSG00000127125 7.37E-004 -0.2024366672
OR52K1 ENSG00000196778 7.38E-004 0.2638159222
TEX10 ENSG00000136891 7.68E-004 -0.1919309047
PSMB6 ENSG00000142507 7.73E-004 -0.2512369454
SERPINB9 ENSG00000170542 7.74E-004 -0.175679193
GTF3A ENSG00000122034 7.80E-004 -0.2284754703
RAP2B ENSG00000181467 8.01E-004 -0.1709563182
DLD ENSG00000091140 8.03E-004 -0.2037407704
YWHAQ ENSG00000134308 8.27E-004 -0.2051737092
GCH1 ENSG00000131979 8.28E-004 -0.2368430048
BASP1 ENSG00000176788 8.53E-004 0.244238385
PION ENSG00000186088 8.55E-004 -0.1950779261
RP11-797H7.5 ENSG00000189316 8.56E-004 0.2646177112
VAV1 ENSG00000141968 8.58E-004 0.2218888196
LHB ENSG00000104826 8.59E-004 0.2452915774
SNORA47 ENSG00000238961 8.97E-004 0.2589753022
MYO1F ENSG00000142347 9.00E-004 0.1897861168
KDELC2 ENSG00000178202 9.04E-004 -0.2609627578
KDM6B ENSG00000132510 9.09E-004 0.2395159577
ZNF763 ENSG00000197054 9.10E-004 -0.2176197302
TCF25 ENSG00000141002 9.21E-004 0.1472765768
MYBL1 ENSG00000185697 9.24E-004 -0.257962543
GPATCH3 ENSG00000198746 9.26E-004 0.1921002387
TMEM9B ENSG00000175348 9.50E-004 -0.1839991107
DSTN ENSG00000125868 9.65E-004 -0.1877800136
PGLYRP1 ENSG00000008438 9.66E-004 0.2549849847
OPA1 ENSG00000198836 9.77E-004 -0.1584891549
RP11-23F23.2 ENSG00000254480 9.86E-004 0.2623004642
UBE2K ENSG00000078140 1.01E-003 -0.1407292294
ARL6IP5 ENSG00000144746 1.01E-003 -0.1706838691
PIPOX ENSG00000179761 1.01E-003 0.2642442757
TMEM92 ENSG00000167105 1.03E-003 0.1970373684
GCNT7 ENSG00000124091 1.04E-003 0.2600383333
SNRPD3 ENSG00000100028 1.04E-003 -0.2458279454
CKAP4 ENSG00000136026 1.04E-003 0.2163687632
ZKSCAN4 ENSG00000187626 1.06E-003 -0.2631442994
NFATC2 ENSG00000101096 1.06E-003 -0.1771770987
HEPN1 ENSG00000221932 1.06E-003 0.2589408082
GFPT1 ENSG00000198380 1.08E-003 -0.1434017228
ARMC6 ENSG00000105676 1.08E-003 0.1416765618
SLC24A4 ENSG00000140090 1.09E-003 0.2107876604
SIKE1 ENSG00000052723 1.10E-003 -0.1971873172
C18orf8 ENSG00000141452 1.11E-003 -0.2456267918
NINL ENSG00000101004 1.12E-003 0.1509191519
PPA2 ENSG00000138777 1.12E-003 -0.1160040434
STRAP ENSG00000023734 1.14E-003 -0.2445637385
SH3BP5L ENSG00000175137 1.15E-003 0.1339505695
CAMK2G ENSG00000148660 1.15E-003 0.1266518328
MMP25 ENSG00000008516 1.15E-003 0.2104635154
SEMA3B ENSG00000012171 1.16E-003 0.1618455819
C6orf228 ENSG00000224531 1.16E-003 -0.136255891
TRAPPC9 ENSG00000167632 1.19E-003 0.2493570939
BLNK ENSG00000095585 1.20E-003 -0.2561105246
TSEN15 ENSG00000198860 1.20E-003 -0.1772090945
NIPAL2 ENSG00000104361 1.20E-003 -0.1711983713
MAN1A2 ENSG00000198162 1.21E-003 -0.1661401714
LL22NC03-86G7.1 ENSG00000224086 1.22E-003 0.2518954127
PSTPIP1 ENSG00000140368 1.22E-003 0.1404391064
OR5K3 ENSG00000206536 1.23E-003 0.2550985417
SNAPC3 ENSG00000164975 1.25E-003 -0.1698216209
TECPR2 ENSG00000196663 1.25E-003 0.1630636924
KLRK1 ENSG00000213809 1.25E-003 -0.2245362971
RORA ENSG00000069667 1.26E-003 -0.18989158
CMC1 ENSG00000187118 1.26E-003 -0.2471465596
GPR15 ENSG00000154165 1.28E-003 0.2251806365
DCK ENSG00000156136 1.30E-003 -0.170262406
SRSF7 ENSG00000115875 1.31E-003 -0.1715668081
ZNF791 ENSG00000173875 1.31E-003 -0.1931272969
CCDC155 ENSG00000161609 1.32E-003 0.2416418391
PADI1 ENSG00000142623 1.34E-003 0.1505234581
SDPR ENSG00000168497 1.35E-003 -0.2133675103
IMP3 ENSG00000177971 1.36E-003 -0.1982311941
ATG16L2 ENSG00000168010 1.36E-003 0.1814699967
AASDHPPT ENSG00000149313 1.37E-003 -0.1693006205
MAEA ENSG00000090316 1.38E-003 0.1607985181
RAPGEF3 ENSG00000079337 1.38E-003 0.1403060875
NDUFA9 ENSG00000139180 1.38E-003 -0.2173585801
DEFB125 ENSG00000178591 1.38E-003 0.2560445684
PNMAL2 ENSG00000204851 1.39E-003 0.1811265514
TSR1 ENSG00000167721 1.40E-003 -0.1872676767
PRKACB ENSG00000142875 1.40E-003 -0.1730554977
PARP15 ENSG00000173200 1.41E-003 -0.2490977085
ZNF587 ENSG00000198466 1.41E-003 0.1567218005
SSR3 ENSG00000114850 1.41E-003 -0.143519696
SPPL2A ENSG00000138600 1.42E-003 -0.2425010785
QPCTL ENSG00000011478 1.43E-003 0.243255637
CD8A ENSG00000153563 1.43E-003 -0.2194329817
AKAP11 ENSG00000023516 1.43E-003 -0.1762943947
MAPK14 ENSG00000112062 1.44E-003 0.1754641491
ZNF721 ENSG00000182903 1.46E-003 -0.2503885738
PEX1 ENSG00000127980 1.47E-003 -0.1539805856
SLC16A7 ENSG00000118596 1.49E-003 -0.1654500637
ELFN1 ENSG00000225968 1.51E-003 0.2469232729
DENND4C ENSG00000137145 1.51E-003 -0.1943951802
ITGAX ENSG00000140678 1.52E-003 0.1801548749
VARS ENSG00000204394 1.53E-003 0.1455902878
OS9 ENSG00000135506 1.54E-003 0.1703865935
C19orf35 ENSG00000188305 1.55E-003 0.2123339255
MALT1 ENSG00000172175 1.55E-003 -0.1659806468
STAT6 ENSG00000166888 1.55E-003 0.1596362785
MEFV ENSG00000103313 1.56E-003 0.2047109508
SPCS3 ENSG00000129128 1.58E-003 -0.1728303106
ITGAM ENSG00000169896 1.58E-003 0.1829837943
FAM217B ENSG00000196227 1.58E-003 0.1472536793
TNKS2 ENSG00000107854 1.59E-003 -0.1392007584
TMEM151A ENSG00000179292 1.59E-003 0.2471583942
CA2 ENSG00000104267 1.64E-003 -0.2430565542
CALM1 ENSG00000198668 1.64E-003 -0.1640540587
RCBTB2 ENSG00000136161 1.66E-003 0.1519088
ORC5 ENSG00000164815 1.67E-003 -0.1599894823
TMEM72 ENSG00000187783 1.67E-003 0.179090728
OPN1SW ENSG00000128617 1.68E-003 -0.2526578681
FXYD4 ENSG00000150201 1.68E-003 0.2507322247
GNAI2 ENSG00000114353 1.69E-003 0.1473600942
CD2 ENSG00000116824 1.69E-003 -0.2330409819
EPS15L1 ENSG00000127527 1.70E-003 0.1516162909
RBBP7 ENSG00000102054 1.70E-003 -0.1921940264
AP001877.1 ENSG00000256885 1.71E-003 -0.2320518436
LIN7A ENSG00000111052 1.71E-003 0.2443155905
MTF2 ENSG00000143033 1.73E-003 -0.1269420814
UBE2Q2 ENSG00000140367 1.73E-003 -0.162048686
CDK14 ENSG00000058091 1.74E-003 0.1728975695
ZNF655 ENSG00000197343 1.74E-003 -0.1420389856
UBR1 ENSG00000159459 1.74E-003 -0.1458394474
DDX21 ENSG00000165732 1.75E-003 -0.1488030414
LSP1P3 ENSG00000162685 1.76E-003 0.2021632479
IMMT ENSG00000132305 1.76E-003 -0.1463909032
LINC00657 ENSG00000260032 1.78E-003 -0.2241602274
LYRM5 ENSG00000205707 1.78E-003 -0.2451211457
NDUFC2 ENSG00000151366 1.78E-003 -0.1522775457
TMEM180 ENSG00000138111 1.81E-003 0.1245054558
TIA1 ENSG00000116001 1.81E-003 -0.1349981875
ATAD2B ENSG00000119778 1.84E-003 -0.1945255961
MZF1 ENSG00000099326 1.84E-003 0.1506479737
CDH4 ENSG00000179242 1.84E-003 0.2422452933
TMEM64 ENSG00000180694 1.86E-003 -0.1177939095
SGSM1 ENSG00000167037 1.86E-003 0.1502800721
CBR4 ENSG00000145439 1.87E-003 -0.1420028815
ANXA7 ENSG00000138279 1.87E-003 -0.1773536121
TROVE2 ENSG00000116747 1.88E-003 -0.1714386939
RALGAPB ENSG00000170471 1.88E-003 -0.1249781711
TMEM136 ENSG00000181264 1.88E-003 0.1061178565
DGCR2 ENSG00000070413 1.89E-003 0.1220061383
SFN ENSG00000175793 1.89E-003 0.2289622777
RASGRP1 ENSG00000172575 1.90E-003 -0.152427229
SGPP1 ENSG00000126821 1.91E-003 -0.1963172342
ZNF480 ENSG00000198464 1.91E-003 -0.1879219874
MRPS10 ENSG00000048544 1.91E-003 -0.1830503499
PGRMC1 ENSG00000101856 1.92E-003 -0.1835304916
SARDH ENSG00000123453 1.93E-003 0.1055077439
ZMAT4 ENSG00000165061 1.94E-003 0.2468595984
SSH1 ENSG00000084112 1.97E-003 0.1233584591
AKR1C3 ENSG00000196139 1.97E-003 -0.1721135658
ZNF561 ENSG00000171469 1.98E-003 -0.1245561795
IQSEC1 ENSG00000144711 2.00E-003 0.142925286
C19orf59 ENSG00000183019 2.00E-003 0.2059080812
PXN ENSG00000089159 2.01E-003 0.1410375303
POLR1B ENSG00000125630 2.03E-003 -0.1424795623
FCGRT ENSG00000104870 2.04E-003 0.1639888914
CD209 ENSG00000090659 2.06E-003 0.1326547741
PLA2G12A ENSG00000123739 2.07E-003 -0.1550293479
TGFBR3 ENSG00000069702 2.07E-003 -0.1675863856
CBX2 ENSG00000173894 2.07E-003 0.1462399884
KRIT1 ENSG00000001631 2.09E-003 -0.1486461938
VPS39 ENSG00000166887 2.11E-003 0.1357078737
HLA-DPA1 ENSG00000231389 2.11E-003 -0.1938557351
MS4A7 ENSG00000166927 2.13E-003 -0.1782325438
SMC6 ENSG00000163029 2.13E-003 -0.1883573
C1orf50 ENSG00000164008 2.13E-003 -0.2464054261
COA5 ENSG00000183513 2.15E-003 -0.1786635026
SOCS4 ENSG00000180008 2.16E-003 -0.1484053148
PHKG1 ENSG00000164776 2.16E-003 0.175230163
EPHX3 ENSG00000105131 2.16E-003 0.1810746082
HOXD8 ENSG00000175879 2.19E-003 0.1747632327
TSPAN4 ENSG00000214063 2.20E-003 0.1350974888
ATPAF1 ENSG00000123472 2.21E-003 -0.1403982491
ASF1A ENSG00000111875 2.21E-003 -0.1823911007
MRPS35 ENSG00000061794 2.22E-003 -0.1721051252
PHF6 ENSG00000156531 2.22E-003 -0.1487918803
C1orf115 ENSG00000162817 2.23E-003 0.2428270093
ZNF664 ENSG00000179195 2.24E-003 -0.1448900177
INPP5K ENSG00000132376 2.26E-003 0.1657363856
DLGAP3 ENSG00000116544 2.28E-003 0.175304854
MRPS22 ENSG00000175110 2.29E-003 -0.1754105142
ARPP19 ENSG00000128989 2.30E-003 -0.1830836576
NRBF2 ENSG00000148572 2.30E-003 0.2161630728
RRAGB ENSG00000083750 2.30E-003 -0.2379933161
THEMIS2 ENSG00000130775 2.32E-003 0.157355933
HEPH ENSG00000089472 2.32E-003 0.1737619705
RREB1 ENSG00000124782 2.34E-003 0.0990093288
HIST1H2BM ENSG00000196374 2.35E-003 0.2427247265
PF4 ENSG00000163737 2.35E-003 -0.2173926726
DMD ENSG00000198947 2.37E-003 -0.1083547464
IL17RA ENSG00000177663 2.38E-003 0.2230735756
POU3F4 ENSG00000196767 2.38E-003 0.240383256
MBTPS1 ENSG00000140943 2.40E-003 -0.1686892551
DUS3L ENSG00000141994 2.41E-003 0.1551700592
GAR1 ENSG00000109534 2.41E-003 -0.1578689737
MIDN ENSG00000167470 2.42E-003 0.1723964354
GPR119 ENSG00000147262 2.42E-003 0.2361730252
SLC12A2 ENSG00000064651 2.43E-003 -0.1519307073
PAPD5 ENSG00000121274 2.44E-003 -0.1398576795
NOX5 ENSG00000255346 2.44E-003 0.1413831762
FAM190B ENSG00000107771 2.45E-003 -0.1534034766
ZNF12 ENSG00000164631 2.45E-003 -0.1795769808
CORO7 ENSG00000103426 2.47E-003 0.1080561748
LIMK2 ENSG00000182541 2.48E-003 0.1669869746
GLUD2 ENSG00000182890 2.51E-003 0.1837550597
ELTD1 ENSG00000162618 2.51E-003 0.1707639808
WDR44 ENSG00000131725 2.51E-003 -0.1443866687
MTMR3 ENSG00000100330 2.52E-003 0.134679491
KCMF1 ENSG00000176407 2.53E-003 -0.1654461044
RHOT2 ENSG00000140983 2.53E-003 0.1828286986
CRIPT ENSG00000119878 2.54E-003 -0.141916661
TOMM70A ENSG00000154174 2.55E-003 -0.1755231254
SLC35A2 ENSG00000102100 2.55E-003 0.1190842537
SLC12A9 ENSG00000146828 2.57E-003 0.1475114455
PSPN ENSG00000125650 2.57E-003 0.2357531429
SHKBP1 ENSG00000160410 2.58E-003 0.1616167215
SYPL1 ENSG00000008282 2.62E-003 -0.1769812039
GBP4 ENSG00000162654 2.62E-003 -0.193074524
MRGPRF ENSG00000172935 2.62E-003 0.1695456865
PPP2R5E ENSG00000154001 2.63E-003 -0.1804407312
HILS1 ENSG00000188662 2.63E-003 0.2390697935
CEACAM4 ENSG00000105352 2.64E-003 0.1835705925
PRAM1 ENSG00000133246 2.64E-003 0.2018874386
POLR3GL ENSG00000121851 2.65E-003 -0.1993656568
OR2B3 ENSG00000204703 2.67E-003 0.2417632577
MLL2 ENSG00000167548 2.67E-003 0.1835464658
CFB ENSG00000243649 2.68E-003 0.1262449231
HUNK ENSG00000142149 2.71E-003 0.1641451506
KIAA0930 ENSG00000100364 2.73E-003 0.1165088102
CDK17 ENSG00000059758 2.74E-003 -0.1780455132
PACSIN2 ENSG00000100266 2.74E-003 0.1796345104
ST8SIA5 ENSG00000101638 2.75E-003 0.1453501622
C21orf91 ENSG00000154642 2.75E-003 -0.1780283257
KIRREL2 ENSG00000126259 2.76E-003 0.1668974974
GPR137 ENSG00000173264 2.78E-003 0.1251958956
SLAMF7 ENSG00000026751 2.79E-003 -0.1766732073
C14orf166B ENSG00000100565 2.80E-003 0.1735786587
SAMD3 ENSG00000164483 2.80E-003 -0.1936656336
SEMA4B ENSG00000185033 2.81E-003 0.1714343028
TUBB1 ENSG00000101162 2.82E-003 -0.2251126382
DBNL ENSG00000136279 2.85E-003 0.1361398405
UFC1 ENSG00000143222 2.85E-003 -0.2081067517
ARHGEF11 ENSG00000132694 2.86E-003 0.154908474
NCS1 ENSG00000107130 2.88E-003 0.1218199145
PI3 ENSG00000124102 2.89E-003 0.2349725523
BPTF ENSG00000171634 2.90E-003 -0.1224802458
TRPM2 ENSG00000142185 2.90E-003 0.1263393734
ANO6 ENSG00000177119 2.92E-003 -0.1223411841
CMKLR1 ENSG00000174600 2.92E-003 -0.1476997464
ZBTB22 ENSG00000236104 2.93E-003 0.2347755538
EXOSC8 ENSG00000120699 2.93E-003 -0.2225922517
PRKAG3 ENSG00000115592 2.97E-003 0.1244468166
AC079354.1 ENSG00000182329 2.97E-003 0.1268766611
TMEM19 ENSG00000139291 2.98E-003 -0.1382559447
MRPL3 ENSG00000114686 2.99E-003 -0.2019987784
OVOL2 ENSG00000125850 3.00E-003 0.1641128709
S1PR5 ENSG00000180739 3.01E-003 -0.2289647511
KLRF1 ENSG00000150045 3.01E-003 -0.2007708959
FARSB ENSG00000116120 3.03E-003 -0.1450782898
BCAR1 ENSG00000050820 3.04E-003 0.1257923831
KLF12 ENSG00000118922 3.05E-003 -0.1430487227
PI16 ENSG00000164530 3.06E-003 0.1223396963
PIM3 ENSG00000198355 3.07E-003 0.21657013
XKR7 ENSG00000101321 3.11E-003 0.2333193557
SWSAP1 ENSG00000173928 3.12E-003 0.1678263483
MREG ENSG00000118242 3.14E-003 -0.2299196427
GFOD1 ENSG00000145990 3.16E-003 -0.1790360947
MAGT1 ENSG00000102158 3.16E-003 -0.1366613439
SLC39A10 ENSG00000196950 3.21E-003 -0.1559609833
NDFIP1 ENSG00000131507 3.22E-003 -0.1599905497
SBNO2 ENSG00000064932 3.22E-003 0.1226723533
DISC1 ENSG00000162946 3.23E-003 0.1501807521
PRKX ENSG00000183943 3.23E-003 -0.1669351685
KRT9 ENSG00000171403 3.23E-003 0.1637757898
RNF24 ENSG00000101236 3.26E-003 0.1926592722
AGL ENSG00000162688 3.28E-003 -0.1474498076
UMPS ENSG00000114491 3.28E-003 -0.1430804808
DLG4 ENSG00000132535 3.30E-003 0.1320444348
KLK15 ENSG00000174562 3.30E-003 -0.1693198458
AJAP1 ENSG00000196581 3.31E-003 -0.1413128655
C4orf34 ENSG00000163683 3.33E-003 -0.1922899878
FCRL1 ENSG00000163534 3.36E-003 -0.1991741012
RRP1B ENSG00000160208 3.37E-003 -0.1561533074
OR6K2 ENSG00000196171 3.37E-003 0.23030788
UTP3 ENSG00000132467 3.38E-003 -0.1741666672
SCNN1B ENSG00000168447 3.39E-003 0.2324145282
PHACTR2 ENSG00000112419 3.41E-003 -0.1122923933
ACIN1 ENSG00000100813 3.42E-003 0.1305171353
CEP89 ENSG00000121289 3.43E-003 0.1609784837
ZFAND5 ENSG00000107372 3.43E-003 -0.1468775703
FGF1 ENSG00000113578 3.44E-003 0.1239912084
KAZN ENSG00000189337 3.44E-003 0.1268796345
ZNF221 ENSG00000159905 3.50E-003 0.2330595612
STIM2 ENSG00000109689 3.52E-003 -0.1297265819
LPXN ENSG00000110031 3.54E-003 -0.174183918
TOM1 ENSG00000100284 3.57E-003 0.1292109592
NCBP1 ENSG00000136937 3.58E-003 -0.1708346257
TAS2R30 ENSG00000256188 3.58E-003 -0.1799028912
HMGCLL1 ENSG00000146151 3.58E-003 0.1623791603
CNTN6 ENSG00000134115 3.61E-003 0.2320328734
LGALS1 ENSG00000100097 3.62E-003 -0.2161814014
HCST ENSG00000126264 3.63E-003 -0.210832891
PROK2 ENSG00000163421 3.64E-003 0.2177204249
AZIN1 ENSG00000155096 3.65E-003 -0.1818319365
NFATC4 ENSG00000100968 3.66E-003 0.0778413977
KCTD10 ENSG00000110906 3.66E-003 -0.1395425257
PGS1 ENSG00000087157 3.66E-003 0.1573212467
INSIG1 ENSG00000186480 3.67E-003 -0.1397118798
CMAHP ENSG00000168405 3.67E-003 -0.1242585172
UBXN11 ENSG00000158062 3.68E-003 0.1243722685
AIDA ENSG00000186063 3.72E-003 -0.2180828208
OR10T2 ENSG00000186306 3.72E-003 0.2265607978
EIF2AK3 ENSG00000172071 3.73E-003 -0.1479015131
UBA1 ENSG00000130985 3.73E-003 0.1699487342
C12orf40 ENSG00000180116 3.73E-003 0.161749883
ADAMTS4 ENSG00000158859 3.74E-003 0.1613150926
BTBD19 ENSG00000222009 3.74E-003 0.1602581962
NUB1 ENSG00000013374 3.74E-003 -0.144587098
ATP1B3 ENSG00000069849 3.74E-003 -0.1808079912
PGRMC2 ENSG00000164040 3.75E-003 -0.1715819204
DENND3 ENSG00000105339 3.76E-003 0.160509941
STARD7 ENSG00000084090 3.77E-003 -0.1641625758
C10orf88 ENSG00000119965 3.78E-003 -0.2293533206
GPR77 ENSG00000134830 3.78E-003 0.23148966
ATP13A1 ENSG00000105726 3.79E-003 0.212639193
PDCD4 ENSG00000150593 3.80E-003 -0.1427285612
SLC22A6 ENSG00000197901 3.82E-003 0.1330148792
SGK3 ENSG00000104205 3.84E-003 -0.1432378909
DPYSL4 ENSG00000151640 3.86E-003 0.1640604537
C1QBP ENSG00000108561 3.86E-003 -0.2187422951
SEC31A ENSG00000138674 3.87E-003 -0.1691122104
FGR ENSG00000000938 3.87E-003 0.1718886326
PALM ENSG00000099864 3.88E-003 0.1398403907
UTY ENSG00000183878 3.88E-003 -0.0947114108
CLDN18 ENSG00000066405 3.88E-003 0.1367051251
TMEM52 ENSG00000178821 3.89E-003 0.2294347934
CCL3 ENSG00000006075 3.91E-003 -0.2306525917
ELF3 ENSG00000163435 3.92E-003 0.1409062093
SAP30 ENSG00000164105 3.92E-003 0.1682057027
THUMPD1 ENSG00000066654 3.92E-003 -0.1835877589
ISLR2 ENSG00000167178 3.93E-003 0.1356027721
ARHGEF10L ENSG00000074964 3.93E-003 0.1143891166
ALDH3B1 ENSG00000006534 3.94E-003 0.1373634331
DNAJC30 ENSG00000176410 3.94E-003 -0.2302323499
FRS3 ENSG00000137218 3.94E-003 0.2217479955
PPIL3 ENSG00000240344 3.95E-003 -0.2259120886
ERO1LB ENSG00000086619 4.04E-003 -0.1240776829
TBC1D10B ENSG00000169221 4.05E-003 0.1537233346
TPD52L2 ENSG00000101150 4.05E-003 0.1561802818
PDPK1 ENSG00000140992 4.05E-003 0.1686487753
CSDE1 ENSG00000009307 4.08E-003 -0.1442882205
SORL1 ENSG00000137642 4.08E-003 0.1790014746
RP11-701P16.1 ENSG00000249138 4.11E-003 0.2136385658
AJUBA ENSG00000129474 4.13E-003 0.139900222
OR4N2 ENSG00000176294 4.13E-003 0.1721398694
CYB5B ENSG00000103018 4.14E-003 -0.1125633188
TCEAL7 ENSG00000182916 4.16E-003 0.2090704962
CDYL ENSG00000153046 4.17E-003 -0.138991959
UBE3C ENSG00000009335 4.19E-003 -0.1164306982
REEP2 ENSG00000132563 4.19E-003 0.1302741351
USH1G ENSG00000182040 4.19E-003 0.1612375388
ALG5 ENSG00000120697 4.20E-003 -0.2170712713
COG3 ENSG00000136152 4.20E-003 -0.1280659031
B9D1 ENSG00000108641 4.21E-003 0.1390796337
TUBGCP2 ENSG00000130640 4.21E-003 0.1233864413
CRYBA2 ENSG00000163499 4.22E-003 0.2222606536
SEPT11 ENSG00000138758 4.22E-003 -0.1345278943
XPA ENSG00000136936 4.23E-003 -0.2128121396
TXNL1 ENSG00000091164 4.23E-003 -0.1310251379
TOP2B ENSG00000077097 4.24E-003 -0.181539829
MFGE8 ENSG00000140545 4.25E-003 0.1432301709
SRSF3 ENSG00000112081 4.27E-003 -0.1430757116
TFDP2 ENSG00000114126 4.27E-003 -0.1658306389
SKA2 ENSG00000182628 4.33E-003 -0.1620707315
CEP78 ENSG00000148019 4.38E-003 -0.1554919681
SMARCD3 ENSG00000082014 4.39E-003 0.1612467771
S1PR1 ENSG00000170989 4.40E-003 -0.1725264132
KLK14 ENSG00000129437 4.42E-003 0.1599104289
RTKN ENSG00000114993 4.45E-003 0.1290829607
PSMA6 ENSG00000100902 4.45E-003 -0.1981248179
TMSB15B ENSG00000158427 4.45E-003 -0.2276179806
HSPH1 ENSG00000120694 4.46E-003 -0.1547859665
TFPI ENSG00000003436 4.48E-003 -0.1507026292
ATAD1 ENSG00000138138 4.49E-003 -0.1601108402
SLC16A3 ENSG00000141526 4.50E-003 0.1436209952
POT1 ENSG00000128513 4.51E-003 -0.1389655996
MAF ENSG00000178573 4.54E-003 -0.1297105599
FZR1 ENSG00000105325 4.54E-003 0.1363699185
KIAA1468 ENSG00000134444 4.55E-003 -0.161161391
ABCG1 ENSG00000160179 4.55E-003 0.1529366143
SLC10A1 ENSG00000100652 4.56E-003 0.2221244642
NR1H3 ENSG00000025434 4.56E-003 -0.2295465185
PXK ENSG00000168297 4.57E-003 0.1539536682
TAAR8 ENSG00000146385 4.59E-003 0.2095641862
FIGLA ENSG00000183733 4.61E-003 -0.2272978331
TBX5 ENSG00000089225 4.61E-003 0.0983087382
GPR97 ENSG00000182885 4.62E-003 0.192560746
SHROOM1 ENSG00000164403 4.62E-003 0.2093915472
ATP13A2 ENSG00000159363 4.63E-003 0.1381741165
COMMD10 ENSG00000145781 4.63E-003 -0.1658422548
PRSS23 ENSG00000150687 4.65E-003 -0.1571235628
NARF ENSG00000141562 4.66E-003 0.1359926245
MFSD6 ENSG00000151690 4.66E-003 -0.1538230473
TRA2B ENSG00000136527 4.67E-003 -0.13013772
ZNF30 ENSG00000168661 4.68E-003 -0.1901300974
SMYD3 ENSG00000185420 4.68E-003 -0.1589483394
DOK3 ENSG00000146094 4.68E-003 0.1600084728
OGFOD2 ENSG00000111325 4.68E-003 0.1256932868
SLFN12L ENSG00000205045 4.68E-003 -0.2153243242
SLC32A1 ENSG00000101438 4.70E-003 0.1587201077
WDR11 ENSG00000120008 4.72E-003 -0.1601400619
CCDC33 ENSG00000140481 4.72E-003 0.1171658115
AZI2 ENSG00000163512 4.73E-003 -0.1410699403
SMTN ENSG00000183963 4.74E-003 0.1012660266
MLF2 ENSG00000089693 4.76E-003 0.2152727584
CCDC124 ENSG00000007080 4.77E-003 0.2099149374
RNF130 ENSG00000113269 4.77E-003 0.2185141748
TRAM1 ENSG00000067167 4.77E-003 -0.1646925214
DNM1 ENSG00000106976 4.77E-003 0.1842747471
MLXIPL ENSG00000009950 4.78E-003 0.1380439666
SLC6A6 ENSG00000131389 4.79E-003 0.1704264295
IL24 ENSG00000162892 4.83E-003 -0.1663561379
RP11-702L6.4 ENSG00000228980 4.84E-003 0.2234753571
VDR ENSG00000111424 4.84E-003 0.1247226647
S100A8 ENSG00000143546 4.85E-003 0.2044999852
FYTTD1 ENSG00000122068 4.88E-003 -0.1442612464
UNC5D ENSG00000156687 4.88E-003 0.1347365054
IGF2R ENSG00000197081 4.89E-003 0.1774707609
TLE4 ENSG00000106829 4.91E-003 0.1251613817
ZDHHC1 ENSG00000159714 4.92E-003 0.2133104203
ITM2A ENSG00000078596 4.93E-003 -0.1940013434
CTDSPL2 ENSG00000137770 4.95E-003 -0.15172257
NAA15 ENSG00000164134 4.96E-003 -0.1417846973
NRIP1 ENSG00000180530 5.00E-003 -0.174966695
FAM122B ENSG00000156504 5.01E-003 -0.1309660917
SET ENSG00000119335 5.03E-003 -0.1972059439
ARID3A ENSG00000116017 5.05E-003 0.2229502595
TMEM150B ENSG00000180061 5.07E-003 0.1567354159
PLEKHO2 ENSG00000241839 5.09E-003 0.1986364751
FAM208A ENSG00000163946 5.09E-003 -0.1565653081
KPNB1 ENSG00000108424 5.12E-003 0.1381045422
STAT4 ENSG00000138378 5.13E-003 -0.1758291749
DGKI ENSG00000157680 5.14E-003 0.2187860965
DBH ENSG00000123454 5.18E-003 0.212171228
ILF2 ENSG00000143621 5.18E-003 -0.1774593671
PANX2 ENSG00000073150 5.19E-003 0.1264686887
CYP2A13 ENSG00000197838 5.20E-003 0.2152361189
TMEM170A ENSG00000166822 5.21E-003 -0.1334227848
TBC1D24 ENSG00000162065 5.21E-003 0.1362280026
ADO ENSG00000181915 5.23E-003 -0.1363460918
GPAA1 ENSG00000197858 5.25E-003 0.2221691272
HERC2 ENSG00000128731 5.26E-003 0.1646104021
SEMA3E ENSG00000170381 5.26E-003 0.130036986
ZNF517 ENSG00000197363 5.27E-003 0.1529119108
ATM ENSG00000149311 5.27E-003 -0.1521880925
RNASEH2B ENSG00000136104 5.29E-003 -0.1697208953
MYH10 ENSG00000133026 5.30E-003 0.134078966
PRKCH ENSG00000027075 5.30E-003 -0.1533088835
DSPP ENSG00000152591 5.32E-003 0.2155973918
KCNJ2 ENSG00000123700 5.34E-003 0.1940486574
RNF2 ENSG00000121481 5.35E-003 -0.1618822118
DPP10 ENSG00000175497 5.36E-003 0.1288934059
DES ENSG00000175084 5.36E-003 0.1335826782
USP38 ENSG00000170185 5.38E-003 -0.1395751653
CTC-205M6.2 ENSG00000245060 5.41E-003 -0.2233638714
DNAJC1 ENSG00000136770 5.43E-003 -0.1607470131
TNIP2 ENSG00000168884 5.43E-003 0.195747414
ALPL ENSG00000162551 5.44E-003 0.1929173353
MCPH1 ENSG00000147316 5.44E-003 -0.1565733492
PHTF2 ENSG00000006576 5.46E-003 -0.1274240948
SRSF8 ENSG00000180771 5.47E-003 -0.1996835606
HIST1H1T ENSG00000187475 5.47E-003 0.2222997883
EIF3M ENSG00000149100 5.49E-003 -0.1430718207
ANP32E ENSG00000143401 5.52E-003 -0.1560320215
PAPPA2 ENSG00000116183 5.53E-003 0.1147753305
SERPINA12 ENSG00000165953 5.53E-003 0.2157542068
AGAP2 ENSG00000135439 5.54E-003 0.1392428019
BCL3 ENSG00000069399 5.55E-003 0.1453470949
ASAP3 ENSG00000088280 5.56E-003 0.1547966655
FGFBP2 ENSG00000137441 5.57E-003 -0.1834129589
CDCA8 ENSG00000134690 5.58E-003 0.1544252588
C9orf64 ENSG00000165118 5.59E-003 -0.1586244317
ITIH3 ENSG00000162267 5.62E-003 0.2208183262
RPF1 ENSG00000117133 5.63E-003 -0.2086064863
GLUD1 ENSG00000148672 5.63E-003 -0.1647692427
PYCRL ENSG00000104524 5.64E-003 0.1175201831
LEAP2 ENSG00000164406 5.65E-003 -0.19051698
CCND2 ENSG00000118971 5.65E-003 -0.1444328434
FAM13B ENSG00000031003 5.69E-003 -0.130892999
PRKCD ENSG00000163932 5.70E-003 0.1869756596
VTA1 ENSG00000009844 5.71E-003 -0.1259049533
C1orf87 ENSG00000162598 5.73E-003 0.2201026295
RFX2 ENSG00000087903 5.74E-003 0.1508327385
AADACL4 ENSG00000204518 5.74E-003 0.2221025502
TRDC ENSG00000211829 5.77E-003 -0.1835829647
CCDC157 ENSG00000187860 5.78E-003 0.2078192746
YWHAH ENSG00000128245 5.81E-003 -0.1756877801
SS18L2 ENSG00000008324 5.82E-003 -0.2053843908
ACY3 ENSG00000132744 5.83E-003 0.1391181035
ECE1 ENSG00000117298 5.85E-003 0.1290385486
SMAP1 ENSG00000112305 5.85E-003 -0.1005776454
WWP2 ENSG00000198373 5.86E-003 0.1084482022
RUVBL1 ENSG00000175792 5.86E-003 -0.1657817271
GIGYF1 ENSG00000146830 5.87E-003 0.1432763516
TP53RK ENSG00000172315 5.88E-003 -0.1270053153
KCNJ15 ENSG00000157551 5.88E-003 0.2067926273
ZNF600 ENSG00000189190 5.89E-003 -0.2108526693
KTN1 ENSG00000126777 5.90E-003 -0.1249990982
KLK5 ENSG00000167754 5.90E-003 0.2117966054
SLFN5 ENSG00000166750 5.93E-003 -0.1587018075
NARG2 ENSG00000128915 5.94E-003 -0.1289498497
PHC3 ENSG00000173889 5.95E-003 -0.106523133
MRPS23 ENSG00000181610 5.96E-003 -0.2069805975
OR2M7 ENSG00000177186 5.97E-003 0.1554901878
CRB3 ENSG00000130545 5.98E-003 0.156974931
GRB10 ENSG00000106070 6.00E-003 0.1593812593
SP4 ENSG00000105866 6.00E-003 -0.1463363013
ATP6V0A1 ENSG00000033627 6.00E-003 0.154029785
RHOQ ENSG00000119729 6.03E-003 -0.1953160473
KIAA1522 ENSG00000162522 6.05E-003 0.1557383494
AICDA ENSG00000111732 6.06E-003 0.1121313703
ASB5 ENSG00000164122 6.06E-003 0.151301946
AGPAT5 ENSG00000155189 6.10E-003 -0.1400913405
TRIM59 ENSG00000213186 6.13E-003 -0.1660640019
C16orf11 ENSG00000161992 6.14E-003 0.159463519
VEGFA ENSG00000112715 6.15E-003 0.1027973407
CTXN1 ENSG00000178531 6.18E-003 0.2072921692
ITGB1BP1 ENSG00000119185 6.19E-003 -0.1342969523
CSF3R ENSG00000119535 6.21E-003 0.17483833
CYP26B1 ENSG00000003137 6.24E-003 0.1535201077
KLF7 ENSG00000118263 6.25E-003 0.1458259537
ERAS ENSG00000187682 6.26E-003 0.2054880887
DNAJC3 ENSG00000102580 6.27E-003 0.1974987478
USP9Y ENSG00000114374 6.28E-003 -0.1165854253
ZNF609 ENSG00000180357 6.31E-003 0.1187609035
SPATA2L ENSG00000158792 6.32E-003 0.1605007558
CD69 ENSG00000110848 6.33E-003 -0.1430759105
BRF1 ENSG00000185024 6.35E-003 0.0952433193
CCT4 ENSG00000115484 6.36E-003 -0.1679274007
CR1 ENSG00000203710 6.37E-003 0.2129434311
NUDT22 ENSG00000149761 6.40E-003 0.1160774173
METTL23 ENSG00000181038 6.40E-003 -0.2053960352
A4GALT ENSG00000128274 6.42E-003 0.1601563765
CLCN4 ENSG00000073464 6.42E-003 0.1240344951
TES ENSG00000135269 6.42E-003 -0.1250282338
XIAP ENSG00000101966 6.44E-003 -0.1347478692
MTO1 ENSG00000135297 6.44E-003 -0.2062943474
CKB ENSG00000166165 6.45E-003 0.2120993862
LSP1 ENSG00000130592 6.47E-003 0.1541635177
GPR19 ENSG00000183150 6.48E-003 0.2196256523
FCHSD2 ENSG00000137478 6.48E-003 0.1364871478
GPR132 ENSG00000183484 6.49E-003 0.1320624815
MST4 ENSG00000134602 6.49E-003 -0.1290665303
SYT5 ENSG00000129990 6.51E-003 0.1533544014
ZSCAN16 ENSG00000196812 6.52E-003 -0.2023120558
SLC35F5 ENSG00000115084 6.52E-003 -0.2169339879
DYRK2 ENSG00000127334 6.55E-003 -0.1487741446
SCAND1 ENSG00000171222 6.60E-003 0.1520110638
TIAL1 ENSG00000151923 6.61E-003 -0.1286207004
FCF1 ENSG00000119616 6.61E-003 -0.1292939905
FXR1 ENSG00000114416 6.62E-003 -0.155518663
DGCR14 ENSG00000100056 6.63E-003 0.1521793848
SCN2B ENSG00000149575 6.65E-003 0.1087255248
TMEM106B ENSG00000106460 6.67E-003 -0.1513554131
BARX2 ENSG00000043039 6.68E-003 0.1507690743
ZNF557 ENSG00000130544 6.69E-003 -0.134732219
CYP4V2 ENSG00000145476 6.70E-003 -0.1639042681
EHBP1L1 ENSG00000173442 6.71E-003 0.1998173853
OR10A4 ENSG00000170782 6.71E-003 0.2150128885
ASCC3 ENSG00000112249 6.72E-003 -0.1299083251
POMT2 ENSG00000009830 6.73E-003 0.1560955995
ABRACL ENSG00000146386 6.73E-003 -0.2044309614
NDUFS7 ENSG00000115286 6.74E-003 0.1167109285
HDAC2 ENSG00000196591 6.76E-003 -0.152827498
DAPK3 ENSG00000167657 6.76E-003 0.149373789
C3orf38 ENSG00000179021 6.77E-003 -0.150538565
PIK3CD ENSG00000171608 6.78E-003 0.1176974899
BOD1L2 ENSG00000228075 6.79E-003 -0.2076669516
ZSCAN18 ENSG00000121413 6.80E-003 0.119893781
ZNF516 ENSG00000101493 6.81E-003 0.1640822409
ENGASE ENSG00000167280 6.82E-003 0.1292155722
NUP93 ENSG00000102900 6.84E-003 -0.1887633505
ENOPH1 ENSG00000145293 6.85E-003 -0.1525501151
OR8B8 ENSG00000197125 6.86E-003 0.2017109211
IFFO1 ENSG00000010295 6.90E-003 0.1386642849
C2CD2L ENSG00000172375 6.90E-003 0.1459916225
UBE2E1 ENSG00000170142 6.90E-003 -0.19038366
ICAM3 ENSG00000076662 6.91E-003 0.1317267227
SCYL3 ENSG00000000457 6.91E-003 -0.1594586544
FAM98B ENSG00000171262 6.92E-003 -0.1377350401
UBLCP1 ENSG00000164332 6.96E-003 -0.1550140357
ADD3 ENSG00000148700 6.96E-003 -0.154310744
ZBTB38 ENSG00000177311 6.96E-003 -0.1272936959
FOXE3 ENSG00000186790 6.99E-003 0.2069419449
ZFAND4 ENSG00000172671 6.99E-003 -0.1519077509
S100PBP ENSG00000116497 7.01E-003 -0.1303031053
TM9SF3 ENSG00000077147 7.02E-003 -0.1401543973
CLK2 ENSG00000176444 7.03E-003 0.2033112757
WFDC2 ENSG00000101443 7.03E-003 0.1167402419
TMEM126B ENSG00000171204 7.04E-003 -0.1343074818
APLP2 ENSG00000084234 7.04E-003 0.1430543492
GTF2A2 ENSG00000140307 7.08E-003 -0.1408239194
KDR ENSG00000128052 7.09E-003 0.1528544488
PIN1 ENSG00000127445 7.09E-003 0.160168211
RASGRP4 ENSG00000171777 7.13E-003 0.179759016
IPO7 ENSG00000205339 7.14E-003 -0.1617112537
MAP2K1 ENSG00000169032 7.14E-003 -0.188287883
CNOT6L ENSG00000138767 7.14E-003 -0.1441207901
RTEL1 ENSG00000258366 7.16E-003 0.1122666534
TMEM91 ENSG00000142046 7.18E-003 0.1809289369
HAX1 ENSG00000143575 7.19E-003 -0.167570517
YME1L1 ENSG00000136758 7.19E-003 -0.129339391
FOLR1 ENSG00000110195 7.22E-003 0.1315669757
COL4A4 ENSG00000081052 7.22E-003 -0.1529467995
INPP1 ENSG00000151689 7.26E-003 -0.1960583263
PAICS ENSG00000128050 7.26E-003 -0.1566881084
GLS ENSG00000115419 7.26E-003 -0.1177258919
APPL1 ENSG00000157500 7.27E-003 -0.1180665638
NHP2 ENSG00000145912 7.27E-003 -0.1952191531
EIF3H ENSG00000147677 7.30E-003 -0.1363008588
C16orf79 ENSG00000182685 7.31E-003 0.202903359
ST6GAL1 ENSG00000073849 7.32E-003 -0.1440511412
PSMD14 ENSG00000115233 7.32E-003 -0.2022221651
NTNG2 ENSG00000196358 7.34E-003 0.2096605054
ESR2 ENSG00000140009 7.38E-003 0.0948134387
USP19 ENSG00000172046 7.39E-003 0.1044458157
C16orf71 ENSG00000166246 7.45E-003 0.1513169737
INSL5 ENSG00000172410 7.54E-003 0.2032790246
MAPKAPK5 ENSG00000089022 7.54E-003 0.2143217387
ARL10 ENSG00000175414 7.55E-003 0.216113538
SLC11A1 ENSG00000018280 7.56E-003 0.153201421
AC127496.1 ENSG00000175911 7.56E-003 0.2089502989
AKAP7 ENSG00000118507 7.61E-003 -0.1007198445
ZNF639 ENSG00000121864 7.61E-003 -0.1404529628
CAMK2A ENSG00000070808 7.61E-003 0.1555340937
WDR67 ENSG00000156787 7.61E-003 -0.146747361
ARID5A ENSG00000196843 7.62E-003 0.1292916895
TSPAN13 ENSG00000106537 7.64E-003 -0.2083721815
CHMP2B ENSG00000083937 7.66E-003 -0.1382714852
PUM2 ENSG00000055917 7.67E-003 -0.1394101941
AMZ2 ENSG00000196704 7.68E-003 -0.211797954
TRIM5 ENSG00000132256 7.68E-003 -0.1644083677
HNRNPR ENSG00000125944 7.74E-003 -0.1326084465
APOBEC3C ENSG00000244509 7.74E-003 -0.163239246
USP28 ENSG00000048028 7.75E-003 -0.1303578765
NAPG ENSG00000134265 7.76E-003 -0.1324395167
CDX1 ENSG00000113722 7.76E-003 0.1527474468
SPRR1A ENSG00000169474 7.77E-003 0.1464899179
FBLN2 ENSG00000163520 7.79E-003 0.1495186713
CLEC2D ENSG00000069493 7.79E-003 -0.1778351927
FOSL1 ENSG00000175592 7.84E-003 0.106151046
VAMP5 ENSG00000168899 7.85E-003 -0.204948441
LY75 ENSG00000054219 7.88E-003 -0.1962461006
APPBP2 ENSG00000062725 7.89E-003 -0.134686636
IL17RE ENSG00000163701 7.91E-003 0.0951767424
SEC61G ENSG00000132432 7.91E-003 -0.1941779339
PEX2 ENSG00000164751 7.95E-003 -0.125459857
MPLKIP ENSG00000168303 7.96E-003 -0.1561793987
JAG1 ENSG00000101384 7.97E-003 0.087471119
CMPK1 ENSG00000162368 7.98E-003 -0.1516338312
TMED2 ENSG00000086598 7.98E-003 -0.1568088375
CRBN ENSG00000113851 8.01E-003 -0.1405561984
LRP2BP ENSG00000109771 8.02E-003 -0.2137864018
HSD17B13 ENSG00000170509 8.03E-003 0.1301393332
NDUFS2 ENSG00000158864 8.07E-003 0.1071922244
HAGHL ENSG00000103253 8.10E-003 0.1566894595
BCL9 ENSG00000116128 8.10E-003 0.1481839954
NCALD ENSG00000104490 8.13E-003 -0.1680644408
NEU4 ENSG00000204099 8.14E-003 0.1991347272
GRN ENSG00000030582 8.16E-003 0.137334
C11orf10 ENSG00000134825 8.16E-003 -0.1551833707
CCDC166 ENSG00000255181 8.16E-003 0.1528485084
LARS ENSG00000133706 8.17E-003 -0.1429095179
MYH11 ENSG00000133392 8.18E-003 0.1132257029
PRSS53 ENSG00000151006 8.18E-003 0.1995982346
ATP5G3 ENSG00000154518 8.19E-003 -0.1230871283
AATK ENSG00000181409 8.19E-003 0.1995762689
C11orf58 ENSG00000110696 8.20E-003 -0.1999773224
PCNT ENSG00000160299 8.21E-003 -0.1971812966
BCL6 ENSG00000113916 8.22E-003 0.1644164359
OVOL1 ENSG00000172818 8.22E-003 0.1259240791
PPBP ENSG00000163736 8.23E-003 -0.2032975521
SETD5 ENSG00000168137 8.31E-003 0.1480815163
INHBB ENSG00000163083 8.34E-003 0.2148604702
PCNXL4 ENSG00000126773 8.36E-003 -0.158086754
GNAT1 ENSG00000114349 8.36E-003 0.1517444405
CHMP4A ENSG00000254505 8.37E-003 -0.1445449586
MAPRE2 ENSG00000166974 8.38E-003 -0.1025558071
SSB ENSG00000138385 8.39E-003 -0.1953509055
C3orf58 ENSG00000181744 8.39E-003 -0.1150950405
FAM19A4 ENSG00000163377 8.42E-003 -0.2104715713
EIF2S1 ENSG00000134001 8.43E-003 -0.1218332464
KIF1B ENSG00000054523 8.43E-003 0.1224690271
DLG1 ENSG00000075711 8.44E-003 -0.09498983
MCM6 ENSG00000076003 8.44E-003 -0.1293856433
CNST ENSG00000162852 8.45E-003 -0.1327573875
SUMF2 ENSG00000129103 8.48E-003 -0.1025819746
DOCK11 ENSG00000147251 8.51E-003 -0.1865599435
PYGL ENSG00000100504 8.53E-003 0.203573932
SURF1 ENSG00000148290 8.54E-003 -0.1924381879
TRA2A ENSG00000164548 8.55E-003 -0.1452548304
CDX2 ENSG00000165556 8.55E-003 0.2025689313
ACRBP ENSG00000111644 8.55E-003 -0.1882708639
IL34 ENSG00000157368 8.57E-003 0.1564333338
FCAR ENSG00000186431 8.57E-003 0.1419388494
MT3 ENSG00000087250 8.60E-003 0.1516205347
APBB2 ENSG00000163697 8.62E-003 0.0860740338
KREMEN2 ENSG00000131650 8.63E-003 0.1465341239
DPH3 ENSG00000154813 8.63E-003 -0.1479077795
ANKIB1 ENSG00000001629 8.63E-003 -0.1363872147
PTPLAD1 ENSG00000074696 8.64E-003 -0.1517731472
WIPF2 ENSG00000171475 8.66E-003 0.106737653
SORBS3 ENSG00000120896 8.68E-003 0.1194234752
TRIM8 ENSG00000171206 8.69E-003 0.1425844837
LASP1 ENSG00000002834 8.76E-003 0.1044659323
LRRC29 ENSG00000125122 8.79E-003 0.1498189156
AGRP ENSG00000159723 8.79E-003 0.1483667424
MED21 ENSG00000152944 8.80E-003 -0.1302034697
PNMA3 ENSG00000183837 8.81E-003 0.1161816767
NGRN ENSG00000182768 8.82E-003 -0.1864912156
CDKN1C ENSG00000129757 8.83E-003 -0.1629907197
SLFN11 ENSG00000172716 8.84E-003 -0.1264368056
ZC3HAV1L ENSG00000146858 8.90E-003 -0.1672670766
GNPAT ENSG00000116906 8.90E-003 -0.1374415087
MAP4K4 ENSG00000071054 8.92E-003 0.1386537199
COPS8 ENSG00000198612 8.94E-003 -0.1469951417
HES5 ENSG00000197921 8.95E-003 0.2032131782
ADRA1A ENSG00000120907 8.95E-003 0.1084674936
CEBPZ ENSG00000115816 8.97E-003 -0.1899630275
SPNS3 ENSG00000182557 8.97E-003 0.1367742115
KANSL1L ENSG00000144445 9.04E-003 -0.1345457249
ITGA6 ENSG00000091409 9.04E-003 -0.1509419787
GNPNAT1 ENSG00000100522 9.04E-003 -0.1270085612
RYK ENSG00000163785 9.06E-003 -0.198737646
CES5A ENSG00000159398 9.06E-003 0.1406144789
ATP2A3 ENSG00000074370 9.06E-003 0.12111165
WDFY3 ENSG00000163625 9.07E-003 0.1478719952
TTYH2 ENSG00000141540 9.08E-003 0.1247100335
C1orf123 ENSG00000162384 9.08E-003 -0.186020659
GDEP ENSG00000251321 9.11E-003 0.1513069626
CDC37L1 ENSG00000106993 9.11E-003 -0.1363606311
NGFRAP1 ENSG00000166681 9.15E-003 -0.1900779479
CALCOCO1 ENSG00000012822 9.16E-003 0.1350058038
EVI2B ENSG00000185862 9.18E-003 0.1857012275
TRNT1 ENSG00000072756 9.21E-003 -0.1217308285
PRM2 ENSG00000122304 9.21E-003 0.2007712988
LY9 ENSG00000122224 9.25E-003 -0.1469076839
SGSM3 ENSG00000100359 9.27E-003 0.1206601878
CXCR1 ENSG00000163464 9.28E-003 0.1899535304
NLRX1 ENSG00000160703 9.29E-003 0.1321481357
ALKBH6 ENSG00000239382 9.29E-003 0.1268401768
LRTM2 ENSG00000166159 9.35E-003 0.1481456526
TNFSF14 ENSG00000125735 9.36E-003 0.1750223971
NR1D2 ENSG00000174738 9.43E-003 -0.141897922
RPE ENSG00000197713 9.43E-003 -0.1558424323
ASPH ENSG00000198363 9.47E-003 0.1094410845
PHF12 ENSG00000109118 9.48E-003 0.1121758291
JPH3 ENSG00000154118 9.48E-003 0.1499975356
MAML3 ENSG00000196782 9.48E-003 0.1996531352
TRIB1 ENSG00000173334 9.49E-003 0.1728292938
MRGPRX4 ENSG00000179817 9.51E-003 0.2041015681
ARMC8 ENSG00000114098 9.51E-003 -0.1055774361
MON1B ENSG00000103111 9.52E-003 0.1256496179
PAIP1 ENSG00000172239 9.55E-003 -0.2019438574
CRK ENSG00000167193 9.55E-003 0.1336601496
CASD1 ENSG00000127995 9.56E-003 -0.1540308667
SIGLEC11 ENSG00000161640 9.58E-003 0.146435284
UBA2 ENSG00000126261 9.58E-003 -0.1940331222
PRKD2 ENSG00000105287 9.59E-003 0.1490426808
MIF4GD ENSG00000125457 9.60E-003 -0.1953491859
CDK2AP1 ENSG00000111328 9.60E-003 -0.1870567828
CMA1 ENSG00000092009 9.62E-003 -0.2032429126
HSD3B7 ENSG00000099377 9.64E-003 0.1129839127
TCIRG1 ENSG00000110719 9.64E-003 0.1677834596
KLC1 ENSG00000126214 9.65E-003 0.1099970185
TNFRSF8 ENSG00000120949 9.66E-003 0.1499300289
CFLAR ENSG00000003402 9.66E-003 0.1493073651
NUP155 ENSG00000113569 9.68E-003 -0.2027520833
MMP17 ENSG00000198598 9.70E-003 0.2007603381
GMIP ENSG00000089639 9.72E-003 0.1234007768
CDH24 ENSG00000139880 9.73E-003 0.1445729578
C5AR1 ENSG00000197405 9.74E-003 0.176728347
THEM4 ENSG00000159445 9.76E-003 -0.1896898673
SCN10A ENSG00000185313 9.77E-003 0.2095240257
WDR61 ENSG00000140395 9.77E-003 -0.1374242875
ERCC2 ENSG00000104884 9.78E-003 0.1261938738
CHCHD8 ENSG00000181924 9.78E-003 -0.1975293355
WDR78 ENSG00000152763 9.78E-003 0.1194231039
C9orf163 ENSG00000196366 9.80E-003 0.1472615785
LRRC8A ENSG00000136802 9.80E-003 -0.1226903733
F2RL1 ENSG00000164251 9.80E-003 0.1592728705
NODAL ENSG00000156574 9.81E-003 0.1461980271
AKR1CL1 ENSG00000196326 9.84E-003 0.208173395
ARHGEF4 ENSG00000136002 9.84E-003 0.1066234472
MAGEL2 ENSG00000254585 9.85E-003 0.2015040131
ITIH1 ENSG00000055957 9.85E-003 0.1141189983
MYBBP1A ENSG00000132382 9.91E-003 0.1029725463
PSMD5 ENSG00000095261 9.95E-003 -0.1467741991
FAM82B ENSG00000176623 9.97E-003 -0.1525896764
DNHD1 ENSG00000179532 9.97E-003 -0.1407767821
GIF ENSG00000134812 1.00E-002 0.1244065113
DAG1 ENSG00000173402 1.00E-002 -0.0949579064
FTSJD1 ENSG00000180917 1.00E-002 -0.1776600733
ZNF28 ENSG00000198538 1.00E-002 -0.1034878956
CYP4F8 ENSG00000186526 1.01E-002 0.0958223231
AGER ENSG00000204305 1.01E-002 0.1103735833
DNAJC11 ENSG00000007923 1.01E-002 0.125156182
CDKN1A ENSG00000124762 1.01E-002 -0.1813022701
MPHOSPH10 ENSG00000124383 1.01E-002 -0.1962928854
MESP2 ENSG00000188095 1.01E-002 0.1985246534
CSTF1 ENSG00000101138 1.02E-002 -0.1214142768
IGFALS ENSG00000099769 1.02E-002 0.1886018158
NRAS ENSG00000213281 1.02E-002 -0.1460721288
MUC1 ENSG00000185499 1.02E-002 0.0841601969
NISCH ENSG00000010322 1.02E-002 0.1407091423
ZNF223 ENSG00000178386 1.02E-002 -0.207378536
ORAI3 ENSG00000175938 1.02E-002 0.1492566502
BORA ENSG00000136122 1.03E-002 -0.1215198793
PFKFB3 ENSG00000170525 1.03E-002 0.1380761152
BMP1 ENSG00000168487 1.03E-002 0.0952904394
DOM3Z ENSG00000204348 1.03E-002 0.1555936925
TMEM209 ENSG00000146842 1.03E-002 -0.1510425588
ATP8B1 ENSG00000081923 1.03E-002 -0.1564414143
TNPO2 ENSG00000105576 1.03E-002 0.1253355968
DCTN1 ENSG00000204843 1.03E-002 0.1760349466
GPR125 ENSG00000152990 1.03E-002 -0.1479124819
MCU ENSG00000156026 1.03E-002 0.1472289994
UBIAD1 ENSG00000120942 1.03E-002 -0.1265717673
NNT ENSG00000112992 1.03E-002 -0.1290827748
MRAP ENSG00000170262 1.04E-002 0.1168623951
PLCB2 ENSG00000137841 1.04E-002 0.1288935426
ADRBK1 ENSG00000173020 1.04E-002 0.141879098
AVPR2 ENSG00000126895 1.04E-002 0.2018992807
ARHGAP9 ENSG00000123329 1.04E-002 0.1177551336
CPSF6 ENSG00000111605 1.04E-002 -0.1416498118
TCF12 ENSG00000140262 1.04E-002 -0.0960148916
UHMK1 ENSG00000152332 1.04E-002 -0.1618252896
ACTN1 ENSG00000072110 1.05E-002 0.1279133392
AC100803.1 ENSG00000226807 1.05E-002 0.197338364
STRN4 ENSG00000090372 1.05E-002 0.1076217981
TRAPPC6B ENSG00000182400 1.05E-002 -0.1501266575
STRN ENSG00000115808 1.05E-002 -0.1426388099
BGLAP ENSG00000242252 1.06E-002 0.1992102625
AKAP9 ENSG00000127914 1.06E-002 -0.1328469482
TRMT13 ENSG00000122435 1.06E-002 -0.1302831312
DNAJC5 ENSG00000101152 1.06E-002 0.1116591962
CCL5 ENSG00000161570 1.06E-002 -0.1799388516
NEFL ENSG00000104725 1.07E-002 -0.1515878253
TBX21 ENSG00000073861 1.07E-002 -0.1976902466
CCDC24 ENSG00000159214 1.07E-002 0.1134717944
HERPUD1 ENSG00000051108 1.07E-002 -0.1274376831
RRP15 ENSG00000067533 1.07E-002 -0.1465957691
RARRES3 ENSG00000133321 1.07E-002 -0.1399303115
RPL18A ENSG00000105640 1.07E-002 0.1496733882
UBE3A ENSG00000114062 1.08E-002 -0.1512677588
STYX ENSG00000198252 1.08E-002 -0.1453592461
SPACA4 ENSG00000177202 1.08E-002 0.1959740117
NAT8L ENSG00000185818 1.08E-002 0.1110741543
ZNF821 ENSG00000102984 1.08E-002 0.1462763645
SSBP2 ENSG00000145687 1.08E-002 -0.1280989489
SCARNA14 ENSG00000252712 1.08E-002 -0.1838793025
ZC3H18 ENSG00000158545 1.08E-002 0.1212454116
WFDC9 ENSG00000180205 1.09E-002 -0.1986502244
SLC35F3 ENSG00000183780 1.09E-002 -0.2026961135
UFM1 ENSG00000120686 1.09E-002 -0.1356703983
RABL3 ENSG00000144840 1.09E-002 -0.1324515277
C16orf87 ENSG00000155330 1.09E-002 -0.1604808754
CCL8 ENSG00000108700 1.09E-002 -0.1369594163
MMD ENSG00000108960 1.09E-002 -0.1548842358
FBXO21 ENSG00000135108 1.09E-002 -0.1185723774
RRBP1 ENSG00000125844 1.09E-002 0.1438704497
SLC30A7 ENSG00000162695 1.09E-002 -0.1297402128
AMELY ENSG00000099721 1.09E-002 0.1271991283
NPM2 ENSG00000158806 1.10E-002 0.1423944407
RNF44 ENSG00000146083 1.10E-002 0.1350735459
TBPL1 ENSG00000028839 1.10E-002 -0.189100962
SLC25A5 ENSG00000005022 1.10E-002 -0.1548214361
EMR2 ENSG00000127507 1.10E-002 0.159318652
NHP2L1 ENSG00000100138 1.10E-002 -0.1535255577
HDHD2 ENSG00000167220 1.10E-002 -0.1203794066
RNF113A ENSG00000125352 1.10E-002 -0.1780512591
NCOA7 ENSG00000111912 1.10E-002 -0.1363169207
LSM14B ENSG00000149657 1.11E-002 0.105123282
CAPNS2 ENSG00000256812 1.11E-002 0.1986816514
RNFT1 ENSG00000189050 1.11E-002 -0.1048302252
WWOX ENSG00000186153 1.11E-002 0.1025018709
SPI1 ENSG00000066336 1.12E-002 0.1738211805
MED6 ENSG00000133997 1.12E-002 -0.095527884
VRK2 ENSG00000028116 1.12E-002 -0.1978964806
C6orf25 ENSG00000204420 1.12E-002 -0.1558159301
OTX1 ENSG00000115507 1.12E-002 0.1479126946
MMP9 ENSG00000100985 1.13E-002 0.2011160866
ZBTB11 ENSG00000066422 1.13E-002 -0.1531421548
LCN15 ENSG00000177984 1.13E-002 0.1966802526
ISG20 ENSG00000172183 1.13E-002 -0.192939947
ATP2A2 ENSG00000174437 1.13E-002 -0.1016452039
ZNF219 ENSG00000165804 1.13E-002 0.1205493333
SPICE1 ENSG00000163611 1.13E-002 -0.1213305807
ADAM18 ENSG00000168619 1.13E-002 0.1183898596
SLFN13 ENSG00000154760 1.13E-002 -0.1318075748
PKM ENSG00000067225 1.13E-002 0.1094746869
CXCL13 ENSG00000156234 1.14E-002 0.1412879424
GLT1D1 ENSG00000151948 1.14E-002 0.1662577088
FOXJ1 ENSG00000129654 1.14E-002 0.140722096
ELOVL7 ENSG00000164181 1.14E-002 -0.137459251
PRPF39 ENSG00000185246 1.14E-002 -0.1943212691
CLEC4M ENSG00000104938 1.14E-002 0.083156607
HSD3B1 ENSG00000203857 1.14E-002 0.1899225457
SMAP2 ENSG00000084070 1.14E-002 0.1567969566
DDHD2 ENSG00000085788 1.14E-002 -0.1270295364
TSPAN33 ENSG00000158457 1.15E-002 -0.1878105774
SEC14L1 ENSG00000129657 1.15E-002 0.137330677
MED4 ENSG00000136146 1.15E-002 -0.1968259543
TNIK ENSG00000154310 1.15E-002 -0.1312645538
MYEF2 ENSG00000104177 1.15E-002 -0.1030485891
CCL4 ENSG00000129277 1.15E-002 -0.1620357377
KRT71 ENSG00000139648 1.16E-002 0.1978537351
MGAT5B ENSG00000167889 1.16E-002 0.1051837553
RB1CC1 ENSG00000023287 1.16E-002 -0.1510388444
MYO9B ENSG00000099331 1.16E-002 0.1982429283
C2orf43 ENSG00000118961 1.16E-002 -0.0988449075
USP45 ENSG00000123552 1.16E-002 -0.1259299351
MRPS18B ENSG00000204568 1.16E-002 -0.1657344076
PPL ENSG00000118898 1.16E-002 0.1183637312
ORAI2 ENSG00000160991 1.16E-002 0.1088250052
KARS ENSG00000065427 1.16E-002 -0.1612299296
FAM73A ENSG00000180488 1.17E-002 -0.1262642911
PGPEP1 ENSG00000130517 1.17E-002 0.1144861625
ANKRD11 ENSG00000167522 1.17E-002 0.1327509334
RAC3 ENSG00000169750 1.17E-002 0.1874731226
PRTG ENSG00000166450 1.17E-002 0.1203413878
NKG7 ENSG00000105374 1.17E-002 -0.1847928095
RSPRY1 ENSG00000159579 1.17E-002 -0.1980398132
HOPX ENSG00000171476 1.18E-002 -0.1771101702
C9orf85 ENSG00000155621 1.18E-002 -0.2003485311
DIO3OS ENSG00000258498 1.18E-002 0.1524522602
NLRC3 ENSG00000167984 1.18E-002 -0.1951320756
PRF1 ENSG00000180644 1.18E-002 -0.1766040072
COPS2 ENSG00000166200 1.18E-002 -0.1263793563
ACVR1C ENSG00000123612 1.18E-002 0.1396241315
GZMH ENSG00000100450 1.19E-002 -0.1967033701
DDX47 ENSG00000213782 1.19E-002 -0.1374725083
POLR2J ENSG00000005075 1.19E-002 -0.1712480867
TXLNG2P ENSG00000131002 1.19E-002 -0.0863585962
COQ3 ENSG00000132423 1.19E-002 0.2048127871
NDUFS1 ENSG00000023228 1.19E-002 -0.1150238762
ARL8B ENSG00000134108 1.20E-002 -0.121837656
PARD6A ENSG00000102981 1.20E-002 0.1910192783
SUPT16H ENSG00000092201 1.20E-002 -0.1953066548
BAIAP3 ENSG00000007516 1.20E-002 0.0978026572
TAAR6 ENSG00000146383 1.20E-002 0.1881098398
RNF11 ENSG00000123091 1.20E-002 -0.1608165887
WEE1 ENSG00000166483 1.20E-002 -0.191903616
SLC39A1 ENSG00000143570 1.20E-002 0.1022511648
RALBP1 ENSG00000017797 1.20E-002 0.1408936975
TIMM23 ENSG00000138297 1.20E-002 -0.1642827517
MYO1E ENSG00000157483 1.21E-002 0.1444807792
TNRC18 ENSG00000182095 1.21E-002 0.1955087069
TMCC1 ENSG00000172765 1.21E-002 0.1345560088
HNRNPA1 ENSG00000135486 1.21E-002 -0.1474117565
PSMA2 ENSG00000106588 1.21E-002 -0.1681899022
PRPF38B ENSG00000134186 1.21E-002 -0.1285361643
SGSH ENSG00000181523 1.21E-002 0.1031228653
GRPEL1 ENSG00000109519 1.21E-002 -0.1660387096
CHM ENSG00000188419 1.22E-002 -0.104125828
POLR2G ENSG00000168002 1.22E-002 -0.1831550586
USP24 ENSG00000162402 1.22E-002 -0.1479451727
EPS15 ENSG00000085832 1.22E-002 -0.1106291058
TYROBP ENSG00000011600 1.22E-002 0.1625219649
LINC00319 ENSG00000188660 1.22E-002 0.1999454039
FAM110C ENSG00000184731 1.23E-002 0.1954665245
SURF6 ENSG00000148296 1.23E-002 0.191714112
SNTB1 ENSG00000172164 1.23E-002 -0.1161764532
C5orf54 ENSG00000221886 1.23E-002 0.1887395223
FAM204A ENSG00000165669 1.23E-002 -0.1012005066
FNDC3A ENSG00000102531 1.24E-002 -0.1218633916
SLC38A3 ENSG00000188338 1.24E-002 0.1402616426
ZNF707 ENSG00000181135 1.24E-002 0.146193504
CCDC64B ENSG00000162069 1.25E-002 0.1962544896
DDX6 ENSG00000110367 1.25E-002 -0.1351808873
SETD1A ENSG00000099381 1.25E-002 0.1859406383
MT1E ENSG00000169715 1.25E-002 0.1870276418
NFIC ENSG00000141905 1.26E-002 0.0904571362
KRTAP3-2 ENSG00000212900 1.26E-002 0.2005132584
HLX ENSG00000136630 1.26E-002 0.1905805415
CR392000.1 ENSG00000232317 1.26E-002 0.1996460756
NDUFB9 ENSG00000147684 1.26E-002 -0.1355986816
AKIRIN1 ENSG00000174574 1.27E-002 -0.1132213537
TTYH1 ENSG00000167614 1.27E-002 0.0911625913
ARAP2 ENSG00000047365 1.27E-002 -0.1591250636
YTHDC2 ENSG00000047188 1.28E-002 -0.1481898087
C8orf34 ENSG00000165084 1.28E-002 0.0935088612
C9orf47 ENSG00000186354 1.28E-002 0.1422373105
BCL2L14 ENSG00000121380 1.28E-002 0.1186696021
EOMES ENSG00000163508 1.28E-002 -0.1211081521
NADKD1 ENSG00000152620 1.28E-002 -0.1094370304
GPRC5A ENSG00000013588 1.28E-002 0.1422138045
CDC42SE2 ENSG00000158985 1.28E-002 -0.1407605623
GS1-393G12.12 ENSG00000254690 1.28E-002 0.198713482
TERF1 ENSG00000147601 1.29E-002 -0.1466081525
KLF11 ENSG00000172059 1.29E-002 -0.1210727687
LRP3 ENSG00000130881 1.29E-002 0.1191910202
NAA50 ENSG00000121579 1.29E-002 -0.1057534045
ARHGAP25 ENSG00000163219 1.30E-002 0.1171671363
SCNN1A ENSG00000111319 1.30E-002 0.1437534797
TCP1 ENSG00000120438 1.30E-002 -0.1342615458
PAPOLG ENSG00000115421 1.31E-002 -0.125699586
RPL15 ENSG00000174748 1.31E-002 -0.1253974928
DPH1 ENSG00000108963 1.31E-002 -0.1235521894
C2orf53 ENSG00000186143 1.31E-002 0.1925152164
MKNK2 ENSG00000099875 1.32E-002 0.1180662168
EMC2 ENSG00000104412 1.32E-002 -0.1866366985
EIF1 ENSG00000173812 1.32E-002 -0.162479528
VWA5B2 ENSG00000145198 1.32E-002 0.1936176717
PTDSS1 ENSG00000156471 1.32E-002 -0.1378775338
ORC1 ENSG00000085840 1.32E-002 0.196930424
ZDHHC21 ENSG00000175893 1.32E-002 -0.1549378072
SEMA3A ENSG00000075213 1.33E-002 0.1308180184
ELP3 ENSG00000134014 1.33E-002 -0.1309654381
ACVR1B ENSG00000135503 1.33E-002 0.1007246556
EPN2 ENSG00000072134 1.33E-002 0.1001359069
C2orf72 ENSG00000204128 1.33E-002 0.1386599806
CNTN4 ENSG00000144619 1.34E-002 0.1410526904
ZBTB44 ENSG00000196323 1.34E-002 -0.1707087342
FBXO28 ENSG00000143756 1.34E-002 -0.1108715906
SECTM1 ENSG00000141574 1.34E-002 0.1503906032
VPS37D ENSG00000176428 1.34E-002 0.1411585008
TREML4 ENSG00000188056 1.34E-002 0.1597870678
JUNB ENSG00000171223 1.34E-002 0.1739172299
MPDZ ENSG00000107186 1.34E-002 0.1009871525
PLEKHF2 ENSG00000175895 1.35E-002 -0.1627428682
MCTP2 ENSG00000140563 1.35E-002 0.1393080885
C22orf46 ENSG00000184208 1.35E-002 0.1910277952
FLOT2 ENSG00000132589 1.35E-002 0.1470310225
NDUFB4 ENSG00000065518 1.36E-002 -0.1399802522
MC4R ENSG00000166603 1.36E-002 -0.2007978806
MTMR10 ENSG00000166912 1.36E-002 0.1236412351
ARFGAP2 ENSG00000149182 1.36E-002 0.1019619614
RPL38 ENSG00000172809 1.36E-002 -0.1537731457
FAM107B ENSG00000065809 1.36E-002 -0.117281057
PPM1K ENSG00000163644 1.37E-002 -0.1857534631
HNRNPA0 ENSG00000177733 1.37E-002 -0.1399662614
DCDC2 ENSG00000146038 1.37E-002 0.1413156467
FAM3B ENSG00000183844 1.37E-002 0.1270308618
KIAA1704 ENSG00000133114 1.37E-002 -0.1022407794
SNRPF ENSG00000139343 1.37E-002 -0.1147730782
FAM208B ENSG00000108021 1.38E-002 -0.1660267503
TAPBP ENSG00000231925 1.38E-002 0.1065666251
MOB1A ENSG00000114978 1.38E-002 -0.1458720213
SFXN5 ENSG00000144040 1.38E-002 0.1134056355
FBXW11 ENSG00000072803 1.38E-002 -0.1363913149
GRM5 ENSG00000168959 1.39E-002 0.1014217639
AQP9 ENSG00000103569 1.39E-002 0.1661011972
HEATR5B ENSG00000008869 1.39E-002 -0.1584612003
PRPS1 ENSG00000147224 1.39E-002 -0.1379208606
PODN ENSG00000174348 1.39E-002 0.0929128216
HCK ENSG00000101336 1.39E-002 0.1700195317
DHRS13 ENSG00000167536 1.40E-002 0.1876362023
TCAP ENSG00000173991 1.40E-002 0.1549120156
C15orf63 ENSG00000242028 1.40E-002 -0.1396361317
C18orf21 ENSG00000141428 1.40E-002 -0.1863818499
EPT1 ENSG00000138018 1.40E-002 -0.1158133908
ELMO1 ENSG00000155849 1.40E-002 0.1292899179
AC013461.1 ENSG00000091436 1.41E-002 0.0989902917
B3GNTL1 ENSG00000175711 1.41E-002 0.1449580773
REM2 ENSG00000139890 1.41E-002 0.1317904431
C2orf62 ENSG00000158428 1.41E-002 0.1417186419
FMNL2 ENSG00000157827 1.41E-002 -0.1401501894
ITK ENSG00000113263 1.42E-002 -0.1514883423
THBD ENSG00000178726 1.42E-002 0.1655071521
SLC47A2 ENSG00000180638 1.42E-002 0.1847656497
MPP7 ENSG00000150054 1.42E-002 -0.1225519083
TMEM123 ENSG00000152558 1.42E-002 -0.1454630414
BOC ENSG00000144857 1.42E-002 0.1429201897
GNG11 ENSG00000127920 1.42E-002 -0.1874418938
FAM5C ENSG00000162670 1.43E-002 0.1773005679
SNX2 ENSG00000205302 1.43E-002 -0.1692238421
CHRNA2 ENSG00000120903 1.43E-002 0.1049769384
DENR ENSG00000139726 1.43E-002 -0.1097339334
TRAV21 ENSG00000211801 1.43E-002 -0.1945485053
WDR63 ENSG00000162643 1.43E-002 0.1903392372
VTI1B ENSG00000100568 1.44E-002 -0.1259718317
GNAZ ENSG00000128266 1.44E-002 -0.1638825835
ZNF503 ENSG00000165655 1.44E-002 0.1125105742
ST20 ENSG00000180953 1.45E-002 0.1428447022
SCAMP1 ENSG00000085365 1.45E-002 -0.103400151
RBBP8 ENSG00000101773 1.45E-002 -0.1967609606
CHAF1B ENSG00000159259 1.45E-002 0.1946612217
PAQR4 ENSG00000162073 1.45E-002 0.1000538706
DNAJC2 ENSG00000105821 1.45E-002 -0.1688572386
DNAH5 ENSG00000039139 1.45E-002 0.1433478844
CUL4A ENSG00000139842 1.45E-002 -0.1283545087
DLL3 ENSG00000090932 1.46E-002 0.1167861676
GPR26 ENSG00000154478 1.46E-002 0.1879095904
SYDE1 ENSG00000105137 1.46E-002 0.0948448251
PPIL1 ENSG00000137168 1.46E-002 -0.1166807423
ZHX3 ENSG00000174306 1.46E-002 -0.1232342195
MXD3 ENSG00000213347 1.46E-002 0.1310117092
PYHIN1 ENSG00000163564 1.46E-002 -0.1492586075
OR13C3 ENSG00000204246 1.46E-002 0.1846083056
AP3M1 ENSG00000185009 1.47E-002 -0.1185096068
SLC25A44 ENSG00000160785 1.47E-002 0.1222271708
NLRP6 ENSG00000174885 1.47E-002 0.1812722762
HSPA4 ENSG00000170606 1.48E-002 -0.1087318593
CEPT1 ENSG00000134255 1.48E-002 -0.170613621
GABARAPL1 ENSG00000139112 1.48E-002 0.1281276949
SCAP ENSG00000114650 1.48E-002 0.1499295671
BAALC ENSG00000164929 1.49E-002 0.1140507209
STAB1 ENSG00000010327 1.49E-002 0.1419237533
KLK6 ENSG00000167755 1.49E-002 0.1101675638
TRAIP ENSG00000183763 1.49E-002 0.1385848268
ELAVL3 ENSG00000196361 1.49E-002 0.1045208467
ARL11 ENSG00000152213 1.50E-002 0.1484408375
NOX4 ENSG00000086991 1.51E-002 0.0820263852
SRD5A2 ENSG00000049319 1.51E-002 0.1341140501
TMEM248 ENSG00000106609 1.51E-002 -0.1317002695
RP11-541N10.3 ENSG00000260461 1.51E-002 -0.1957575917
CTDP1 ENSG00000060069 1.51E-002 0.1840056378
PLLP ENSG00000102934 1.51E-002 0.1847563139
MFSD10 ENSG00000109736 1.51E-002 0.1891016457
ZDHHC2 ENSG00000104219 1.52E-002 -0.1430315324
ARHGAP10 ENSG00000071205 1.52E-002 0.1830842229
PDE4D ENSG00000113448 1.52E-002 -0.0957798049
HNRNPA2B1 ENSG00000122566 1.52E-002 -0.1449228723
WSB2 ENSG00000176871 1.52E-002 -0.1189870608
TIMM13 ENSG00000099800 1.53E-002 0.1406976713
CKAP5 ENSG00000175216 1.53E-002 -0.1403261333
SLAMF6 ENSG00000162739 1.53E-002 -0.1545181719
RXRA ENSG00000186350 1.53E-002 0.1416842498
SLC19A1 ENSG00000173638 1.53E-002 0.1048203688
GPR114 ENSG00000159618 1.53E-002 0.1095266686
ARFRP1 ENSG00000101246 1.53E-002 0.1165466371
CTR9 ENSG00000198730 1.53E-002 -0.1764227116
CAMSAP3 ENSG00000076826 1.53E-002 0.1094511235
JAZF1 ENSG00000153814 1.54E-002 -0.1470921806
SRI ENSG00000075142 1.54E-002 -0.0995484419
ABCA13 ENSG00000179869 1.54E-002 0.1836961593
SLC9C2 ENSG00000162753 1.54E-002 0.1376949877
QTRTD1 ENSG00000151576 1.54E-002 -0.1329143635
CLIP4 ENSG00000115295 1.55E-002 -0.1155103947
RNF186 ENSG00000178828 1.55E-002 0.1854239664
ERH ENSG00000100632 1.55E-002 -0.1655045563
FAM129B ENSG00000136830 1.55E-002 0.1463846943
NEK4 ENSG00000114904 1.55E-002 -0.1357327407
SENP5 ENSG00000119231 1.55E-002 -0.1130772069
RXRG ENSG00000143171 1.55E-002 0.1403106005
OR52K2 ENSG00000181963 1.56E-002 0.1566955181
RPP21 ENSG00000241370 1.56E-002 -0.1906053531
OSBPL7 ENSG00000006025 1.56E-002 0.1058520434
LPAR2 ENSG00000064547 1.56E-002 0.1763579065
AP5Z1 ENSG00000242802 1.56E-002 0.1878473735
SEPSECS ENSG00000109618 1.57E-002 -0.1206710562
METAP2 ENSG00000111142 1.58E-002 -0.1404692498
C1RL-AS1 ENSG00000205885 1.58E-002 0.1507922184
BTRC ENSG00000166167 1.59E-002 -0.1085632558
SKAP1 ENSG00000141293 1.59E-002 -0.1630665946
HPRT1 ENSG00000165704 1.60E-002 -0.1851704943
KIAA2026 ENSG00000183354 1.60E-002 -0.1125860413
CLEC5A ENSG00000258227 1.60E-002 0.1282340412
PODXL ENSG00000128567 1.61E-002 -0.1107963615
ROM1 ENSG00000149489 1.61E-002 0.1853084428
ERP44 ENSG00000023318 1.61E-002 -0.1224222693
MAGED1 ENSG00000179222 1.61E-002 -0.1277665674
TPD52 ENSG00000076554 1.61E-002 -0.1261108344
DNTTIP2 ENSG00000067334 1.61E-002 -0.172297023
OR9I1 ENSG00000172377 1.61E-002 0.1856251134
UNC119 ENSG00000109103 1.61E-002 0.1362881595
APBB3 ENSG00000113108 1.61E-002 0.1229877359
MEF2C ENSG00000081189 1.61E-002 -0.1068404039
FAM82A2 ENSG00000137824 1.62E-002 -0.1915706962
CHMP5 ENSG00000086065 1.62E-002 -0.1446861474
SOHLH1 ENSG00000165643 1.62E-002 0.1891130582
CCR2 ENSG00000121807 1.62E-002 0.1148094091
TBC1D14 ENSG00000132405 1.62E-002 0.1463216093
SYT15 ENSG00000204176 1.62E-002 0.1819606108
C17orf51 ENSG00000212719 1.63E-002 0.1153671635
VN1R1 ENSG00000178201 1.63E-002 0.1881446247
PLIN5 ENSG00000214456 1.63E-002 0.1892940945
TMEM106A ENSG00000184988 1.63E-002 0.1037642232
GET4 ENSG00000239857 1.63E-002 0.1071566233
KDM2A ENSG00000173120 1.63E-002 0.1297777061
SOCS5 ENSG00000171150 1.64E-002 -0.1192009265
HGFAC ENSG00000109758 1.64E-002 0.1891883194
COG6 ENSG00000133103 1.64E-002 -0.1103007052
TMSB10 ENSG00000034510 1.64E-002 -0.1816362469
EXOSC9 ENSG00000123737 1.64E-002 -0.1513019039
HMGN3 ENSG00000118418 1.65E-002 -0.1265201226
FLT4 ENSG00000037280 1.65E-002 0.0903126752
ETNK2 ENSG00000143845 1.65E-002 0.1111696312
TNFRSF12A ENSG00000006327 1.65E-002 0.1800410117
C6orf120 ENSG00000185127 1.66E-002 -0.1018227549
PAPD4 ENSG00000164329 1.66E-002 -0.1360799124
C22orf26 ENSG00000182257 1.66E-002 -0.1910990846
MRPS25 ENSG00000131368 1.66E-002 -0.0950267239
ALG2 ENSG00000119523 1.66E-002 -0.1057669469
TREML2 ENSG00000112195 1.66E-002 0.1341498356
GLT8D2 ENSG00000120820 1.66E-002 -0.1810078678
SNX21 ENSG00000124104 1.66E-002 0.0984194863
CDC42EP2 ENSG00000149798 1.66E-002 0.1844244621
RPAP2 ENSG00000122484 1.67E-002 -0.1427024198
PLCH1 ENSG00000114805 1.67E-002 0.1362180968
PADI2 ENSG00000117115 1.67E-002 0.1730699505
NOP16 ENSG00000048162 1.67E-002 -0.1109930378
WDR33 ENSG00000136709 1.67E-002 -0.084619142
SNX5 ENSG00000089006 1.67E-002 -0.1212404675
CCT6A ENSG00000146731 1.68E-002 -0.1734972606
SLC26A8 ENSG00000112053 1.68E-002 0.1945382187
AMTN ENSG00000187689 1.68E-002 0.1881990473
CHRNA4 ENSG00000101204 1.68E-002 0.1888385088
ABCA6 ENSG00000154262 1.69E-002 0.1122667901
ADSS ENSG00000035687 1.69E-002 -0.1173984999
RASGRF1 ENSG00000058335 1.70E-002 0.0983802002
PAX1 ENSG00000125813 1.70E-002 0.1363048377
PHAX ENSG00000164902 1.70E-002 -0.1275872517
EDEM3 ENSG00000116406 1.70E-002 -0.1077985602
ZMYM6NB ENSG00000243749 1.70E-002 -0.1809539089
CNGB1 ENSG00000070729 1.70E-002 0.1098059372
ATF7IP ENSG00000171681 1.71E-002 -0.1059500145
COL6A1 ENSG00000142156 1.71E-002 0.0934969642
CPEB4 ENSG00000113742 1.71E-002 0.130481217
CBLN3 ENSG00000139899 1.71E-002 0.1895655912
CSNK2A2 ENSG00000070770 1.71E-002 -0.1149083425
GIMAP4 ENSG00000133574 1.71E-002 -0.14749811
RNF151 ENSG00000179580 1.71E-002 0.1886414857
PRDX4 ENSG00000123131 1.71E-002 -0.1890379406
APBB1 ENSG00000166313 1.72E-002 0.0847312121
CTPS1 ENSG00000171793 1.72E-002 -0.1071083829
LST1 ENSG00000204482 1.72E-002 0.1593739178
WWP1 ENSG00000123124 1.73E-002 -0.1335561386
ABHD15 ENSG00000168792 1.73E-002 -0.1445451515
ZNF14 ENSG00000105708 1.73E-002 0.1907027765
PPP1R15A ENSG00000087074 1.73E-002 0.1708388977
PLEKHH3 ENSG00000068137 1.73E-002 0.1421246246
DHX9 ENSG00000135829 1.73E-002 -0.125247273
PCDHA8 ENSG00000204962 1.74E-002 0.1802479317
ATP5L ENSG00000167283 1.74E-002 -0.1242713073
MYNN ENSG00000085274 1.74E-002 -0.1040502653
GRB2 ENSG00000177885 1.74E-002 0.1246585766
STOML3 ENSG00000133115 1.75E-002 0.114471172
SLC44A2 ENSG00000129353 1.75E-002 0.1242404948
HIST1H2AE ENSG00000168274 1.75E-002 -0.1517240975
CCDC69 ENSG00000198624 1.75E-002 0.1077781233
FPR1 ENSG00000171051 1.75E-002 0.1791029161
AQP2 ENSG00000167580 1.75E-002 0.1170217679
PDDC1 ENSG00000177225 1.75E-002 0.0808154554
TLN1 ENSG00000137076 1.75E-002 0.1329931998
SON ENSG00000159140 1.76E-002 -0.1095545726
MCAM ENSG00000076706 1.76E-002 0.1401580587
EEF1D ENSG00000104529 1.76E-002 0.1668523538
YJEFN3 ENSG00000250067 1.76E-002 0.1026632905
LRRC47 ENSG00000130764 1.77E-002 -0.1597934248
NUDT15 ENSG00000136159 1.77E-002 -0.189553109
C9orf123 ENSG00000137038 1.77E-002 -0.1073492825
LEMD1 ENSG00000186007 1.77E-002 0.1828558126
ARSE ENSG00000157399 1.77E-002 0.1197555736
ETV3 ENSG00000117036 1.78E-002 0.0968331232
CHRM5 ENSG00000184984 1.78E-002 0.1303934589
ACBD5 ENSG00000107897 1.78E-002 -0.1476475766
DTWD1 ENSG00000104047 1.78E-002 -0.1118413191
SNRNP48 ENSG00000168566 1.78E-002 -0.1162663582
PRSS8 ENSG00000052344 1.79E-002 0.100553187
VSIG4 ENSG00000155659 1.79E-002 0.1242532212
PCDHGB4 ENSG00000253953 1.79E-002 0.134434183
MYADM ENSG00000179820 1.79E-002 0.1328865491
SLC25A32 ENSG00000164933 1.79E-002 -0.1387027769
NDUFAF3 ENSG00000178057 1.79E-002 -0.1522468244
C17orf74 ENSG00000184560 1.79E-002 0.1315075607
CYP4F11 ENSG00000171903 1.79E-002 0.1090681719
LMO7 ENSG00000136153 1.80E-002 -0.1110251295
TBXAS1 ENSG00000059377 1.80E-002 0.105558466
VPREB3 ENSG00000128218 1.80E-002 0.1838114167
AOX1 ENSG00000138356 1.81E-002 0.1884990513
GLOD4 ENSG00000167699 1.81E-002 -0.1302099702
SSR4 ENSG00000180879 1.81E-002 -0.1666424906
LRP1 ENSG00000123384 1.81E-002 0.1018037153
ADRB2 ENSG00000169252 1.81E-002 -0.1817486443
ADAM19 ENSG00000135074 1.82E-002 0.1118647923
HUWE1 ENSG00000086758 1.82E-002 0.1156855228
DDX60 ENSG00000137628 1.82E-002 -0.1842061919
COMMD9 ENSG00000110442 1.82E-002 -0.0972695877
POLR2A ENSG00000181222 1.82E-002 0.1121361573
RNF223 ENSG00000237330 1.82E-002 0.1686113276
STEAP4 ENSG00000127954 1.82E-002 0.1679398327
KLRC3 ENSG00000205810 1.82E-002 -0.1627399228
TPCN2 ENSG00000162341 1.82E-002 0.1127020902
EFNA3 ENSG00000143590 1.82E-002 0.0967177589
G3BP2 ENSG00000138757 1.83E-002 -0.1107341285
SIRPA ENSG00000198053 1.83E-002 0.1524899277
NRG1 ENSG00000157168 1.83E-002 0.1087531986
GIMAP1 ENSG00000213203 1.83E-002 -0.138394637
CTSW ENSG00000172543 1.84E-002 -0.1730328134
CERKL ENSG00000188452 1.84E-002 -0.1331449879
RHOJ ENSG00000126785 1.84E-002 0.09696399
GPD2 ENSG00000115159 1.84E-002 -0.1172986996
CD300E ENSG00000186407 1.84E-002 0.1243809039
ARL15 ENSG00000185305 1.84E-002 -0.1322720126
C10orf32 ENSG00000166275 1.84E-002 -0.1051739205
SLC27A4 ENSG00000167114 1.85E-002 0.1827518372
MAN2A1 ENSG00000112893 1.85E-002 -0.1879022821
TGFBR2 ENSG00000163513 1.85E-002 -0.1214216993
KRT10 ENSG00000186395 1.85E-002 -0.1864398939
LRFN1 ENSG00000128011 1.85E-002 0.1811345186
AFF1 ENSG00000172493 1.86E-002 0.1230993422
PCGF5 ENSG00000180628 1.87E-002 -0.1073448862
RP11-488C13.5 ENSG00000258301 1.87E-002 0.1884292278
RAB7L1 ENSG00000117280 1.87E-002 -0.0974035743
URI1 ENSG00000105176 1.87E-002 -0.1413530027
CA6 ENSG00000131686 1.88E-002 0.1073796452
PDE6B ENSG00000133256 1.88E-002 -0.0977263373
CAMK2D ENSG00000145349 1.89E-002 -0.1152961787
N4BP2 ENSG00000078177 1.89E-002 -0.1184353242
FMNL1 ENSG00000184922 1.89E-002 0.092615729
BIRC5 ENSG00000089685 1.89E-002 0.0693126243
CPLX3 ENSG00000213578 1.89E-002 0.1856090108
B3GNT4 ENSG00000176383 1.90E-002 0.1743471934
FRMD5 ENSG00000171877 1.90E-002 0.1888894038
MYO15A ENSG00000091536 1.90E-002 0.1002748213
DYNLT3 ENSG00000165169 1.91E-002 -0.1811516302
NXNL2 ENSG00000130045 1.91E-002 0.1073613258
CCDC71L ENSG00000253276 1.91E-002 0.0994474959
TMEM161B ENSG00000164180 1.92E-002 -0.0901537352
TBX19 ENSG00000143178 1.92E-002 0.1314289896
CLSTN3 ENSG00000139182 1.92E-002 0.1293246157
TCTN2 ENSG00000168778 1.92E-002 0.1897160345
ARHGAP27 ENSG00000159314 1.92E-002 0.0892311129
MAT1A ENSG00000151224 1.93E-002 0.1345996595
USHBP1 ENSG00000130307 1.93E-002 0.1805828055
WDR70 ENSG00000082068 1.93E-002 -0.1750213591
ATF1 ENSG00000123268 1.93E-002 -0.132409013
OSTC ENSG00000198856 1.94E-002 -0.1534892575
TEX35 ENSG00000240021 1.94E-002 0.1308593964
SERGEF ENSG00000129158 1.95E-002 -0.1170442334
ECI2 ENSG00000198721 1.95E-002 -0.12845833
SH3BGRL2 ENSG00000198478 1.95E-002 -0.145238592
RP11-707M1.1 ENSG00000205035 1.95E-002 0.1806123042
RAB7A ENSG00000075785 1.95E-002 0.1245487423
MIS12 ENSG00000167842 1.95E-002 -0.1220161001
C3orf37 ENSG00000183624 1.95E-002 -0.1569771986
TCTN1 ENSG00000204852 1.96E-002 -0.1134979538
SSTR4 ENSG00000132671 1.96E-002 0.1770977889
GALNT5 ENSG00000136542 1.96E-002 0.1762988896
PLCXD2 ENSG00000240891 1.96E-002 0.1827648116
CCDC13 ENSG00000244607 1.96E-002 0.1343116115
SEMA4A ENSG00000196189 1.97E-002 0.1521755489
MCM8 ENSG00000125885 1.97E-002 -0.1116570098
UBC ENSG00000150991 1.97E-002 -0.1546744959
PCDHGA2 ENSG00000081853 1.97E-002 0.1340601935
C1orf162 ENSG00000143110 1.97E-002 -0.1607207562
NEK6 ENSG00000119408 1.97E-002 0.1144314963
EXOSC10 ENSG00000171824 1.97E-002 -0.1322488382
C7orf73 ENSG00000243317 1.97E-002 -0.1793195734
DSC2 ENSG00000134755 1.97E-002 0.1454812482
CHRNA5 ENSG00000169684 1.97E-002 0.1296252883
EDN3 ENSG00000124205 1.98E-002 0.0977000247
RP11-332O19.5 ENSG00000235376 1.98E-002 0.1853702004
OR2K2 ENSG00000171133 1.98E-002 0.1760359245
PCSK1N ENSG00000102109 1.98E-002 0.1382950852
IPO11 ENSG00000086200 1.98E-002 -0.1348500161
TMEM50B ENSG00000142188 1.98E-002 -0.1185870473
RP11-471J12.1 ENSG00000237125 1.98E-002 0.1881451559
NEAT1 ENSG00000245532 1.98E-002 0.167792179
SLC25A46 ENSG00000164209 1.99E-002 -0.1458257536
PADI4 ENSG00000159339 1.99E-002 0.1825159746
RGL3 ENSG00000205517 2.00E-002 0.0999319821
FGFR1OP2 ENSG00000111790 2.00E-002 -0.1196837139
GRSF1 ENSG00000132463 2.00E-002 -0.1110181306
TPK1 ENSG00000196511 2.01E-002 -0.1339634807
C15orf39 ENSG00000167173 2.01E-002 0.1233654229
MDFI ENSG00000112559 2.01E-002 0.1846338874
TMEM165 ENSG00000134851 2.01E-002 -0.0952925788
PVR ENSG00000073008 2.01E-002 0.1065337409
C12orf39 ENSG00000134548 2.01E-002 -0.140380356
TNFAIP8 ENSG00000145779 2.01E-002 -0.1403675781
TTC21A ENSG00000168026 2.01E-002 0.1352853266
FPR2 ENSG00000171049 2.02E-002 0.1554031843
PRKCG ENSG00000126583 2.02E-002 0.0975379622
ENPP4 ENSG00000001561 2.02E-002 -0.1190595004
EFR3A ENSG00000132294 2.02E-002 -0.1336541633
SLC12A5 ENSG00000124140 2.02E-002 0.0776638749
PDE1B ENSG00000123360 2.02E-002 0.1009428329
TGOLN2 ENSG00000152291 2.03E-002 0.0833406004
DNM2 ENSG00000079805 2.03E-002 0.1105553821
CENPK ENSG00000123219 2.03E-002 -0.1853723689
TOM1L2 ENSG00000175662 2.03E-002 0.0795645073
RAB41 ENSG00000147127 2.03E-002 -0.1884608945
ADH1C ENSG00000248144 2.03E-002 0.1384374692
TRAF3IP1 ENSG00000204104 2.04E-002 0.1316948878
RAB8B ENSG00000166128 2.04E-002 -0.1151396713
SSX2IP ENSG00000117155 2.04E-002 -0.0824044055
RAD1 ENSG00000113456 2.05E-002 -0.0909256412
SLC16A14 ENSG00000163053 2.07E-002 0.1293890871
RTN3 ENSG00000133318 2.07E-002 0.1609555735
ZNF277 ENSG00000198839 2.07E-002 -0.138391593
RAB11A ENSG00000103769 2.07E-002 -0.115841944
UNC5CL ENSG00000124602 2.08E-002 0.1693548201
MLPH ENSG00000115648 2.08E-002 0.0811194554
GORASP1 ENSG00000114745 2.08E-002 0.089423172
SMARCC2 ENSG00000139613 2.08E-002 0.1288719986
ELL ENSG00000105656 2.09E-002 0.1080217807
ABAT ENSG00000183044 2.09E-002 0.1439545827
ADAT3 ENSG00000213638 2.09E-002 0.1767689177
BHLHE23 ENSG00000125533 2.09E-002 0.1708608281
CLK3 ENSG00000179335 2.09E-002 0.1368037214
RACGAP1 ENSG00000161800 2.09E-002 0.140131613
AKTIP ENSG00000166971 2.10E-002 -0.1253077769
PRR14 ENSG00000156858 2.10E-002 0.1839349475
TNIP1 ENSG00000145901 2.10E-002 0.1264125355
MTPAP ENSG00000107951 2.10E-002 -0.1369802049
CWC25 ENSG00000108296 2.10E-002 0.1335138433
RABGAP1 ENSG00000011454 2.11E-002 -0.1154205679
PSME4 ENSG00000068878 2.11E-002 -0.0982563131
KBTBD11 ENSG00000176595 2.11E-002 0.1145560672
CCDC6 ENSG00000108091 2.12E-002 -0.133869143
KAT2A ENSG00000108773 2.12E-002 0.1854977227
PCYOX1L ENSG00000145882 2.13E-002 -0.1798774379
C17orf53 ENSG00000125319 2.13E-002 0.1837840467
PFKP ENSG00000067057 2.13E-002 -0.1658489762
RDH14 ENSG00000240857 2.13E-002 -0.1691225263
ZNF805 ENSG00000204524 2.13E-002 -0.0961795866
WWC3 ENSG00000047644 2.14E-002 0.1149393041
CBX6 ENSG00000183741 2.14E-002 0.1298374037
G3BP1 ENSG00000145907 2.14E-002 -0.1426592961
C16orf86 ENSG00000159761 2.14E-002 0.1772830692
LYSMD3 ENSG00000176018 2.14E-002 -0.1331789808
WHAMM ENSG00000156232 2.14E-002 -0.175033822
P2RX2 ENSG00000187848 2.14E-002 0.099043075
NCF2 ENSG00000116701 2.14E-002 0.1615784535
CNPY1 ENSG00000146910 2.15E-002 0.1786318403
HHEX ENSG00000152804 2.15E-002 -0.1743346202
HES4 ENSG00000188290 2.15E-002 0.1837417669
IL17C ENSG00000124391 2.15E-002 0.1772948748
JHDM1D ENSG00000006459 2.15E-002 0.1266915107
BANK1 ENSG00000153064 2.16E-002 -0.1447027426
VHL ENSG00000134086 2.16E-002 0.1305438981
PHF14 ENSG00000106443 2.16E-002 -0.1063052446
DDAH2 ENSG00000213722 2.17E-002 0.1709754444
EDNRB ENSG00000136160 2.17E-002 0.0946780619
OMD ENSG00000127083 2.17E-002 -0.1377396656
C7orf33 ENSG00000170279 2.18E-002 0.183956145
CHI3L1 ENSG00000133048 2.18E-002 0.1833523674
GLO1 ENSG00000124767 2.18E-002 -0.1014486486
ODF2L ENSG00000122417 2.18E-002 -0.1357764564
ZNF628 ENSG00000197483 2.18E-002 0.1833214734
ALPK1 ENSG00000073331 2.18E-002 0.1310462879
IKZF3 ENSG00000161405 2.18E-002 -0.1545818027
KLF6 ENSG00000067082 2.19E-002 0.1154263387
SLMO2 ENSG00000101166 2.19E-002 -0.1180865584
GLYCTK ENSG00000168237 2.19E-002 0.0839294505
TMEM41B ENSG00000166471 2.19E-002 -0.1034974911
DYNLL1 ENSG00000088986 2.19E-002 -0.1667112598
TPGS2 ENSG00000134779 2.20E-002 -0.1602672425
HRH2 ENSG00000113749 2.20E-002 0.1294885937
AHI1 ENSG00000135541 2.20E-002 -0.1047844396
SH2D5 ENSG00000189410 2.20E-002 0.1310693771
DR1 ENSG00000117505 2.21E-002 -0.1022787112
MATN2 ENSG00000132561 2.21E-002 -0.1827290211
PGAP2 ENSG00000148985 2.21E-002 0.1058087001
PLAUR ENSG00000011422 2.21E-002 0.1339284303
C2orf40 ENSG00000119147 2.21E-002 -0.1847960987
CRLS1 ENSG00000088766 2.21E-002 -0.1182121577
CCDC109B ENSG00000005059 2.21E-002 -0.1445420767
SLC8A2 ENSG00000118160 2.22E-002 0.099445078
GABPB1 ENSG00000104064 2.22E-002 -0.1166606677
MOCS2 ENSG00000164172 2.22E-002 -0.1764782142
FAM32A ENSG00000105058 2.22E-002 -0.1718068684
INTS8 ENSG00000164941 2.22E-002 -0.1695877164
HMGCS1 ENSG00000112972 2.22E-002 -0.1346792285
FAM124B ENSG00000124019 2.23E-002 0.1852585793
ZNF398 ENSG00000197024 2.23E-002 -0.1015533197
FGF23 ENSG00000118972 2.23E-002 0.1041069857
PEG10 ENSG00000242265 2.23E-002 0.1025131711
NDUFA12 ENSG00000184752 2.23E-002 -0.1709080459
FNDC4 ENSG00000115226 2.24E-002 0.182580035
PEAR1 ENSG00000187800 2.24E-002 -0.178117206
MRPL1 ENSG00000169288 2.24E-002 -0.1435643942
CD300LB ENSG00000178789 2.24E-002 0.1441323343
POLR2D ENSG00000144231 2.25E-002 -0.1767858587
TRAF5 ENSG00000082512 2.25E-002 -0.1380879465
PIANP ENSG00000139200 2.25E-002 0.1276932614
SMURF2 ENSG00000108854 2.25E-002 -0.1093515013
PVRIG ENSG00000213413 2.25E-002 -0.1641741367
LYPD3 ENSG00000124466 2.25E-002 0.1759323472
MOAP1 ENSG00000165943 2.25E-002 -0.1668676877
PKD1L3 ENSG00000187008 2.25E-002 -0.1791225279
TDO2 ENSG00000151790 2.26E-002 0.1776988368
LRP5 ENSG00000162337 2.27E-002 0.1807575887
OGFR ENSG00000060491 2.27E-002 0.1024525271
ZDHHC18 ENSG00000204160 2.27E-002 0.1420670235
SH2B1 ENSG00000178188 2.27E-002 0.1000308053
GJA8 ENSG00000121634 2.28E-002 0.1741345031
SIRPD ENSG00000125900 2.28E-002 0.1797556041
SLC27A1 ENSG00000130304 2.28E-002 0.092807873
RAB24 ENSG00000169228 2.28E-002 0.1563358871
AQP5 ENSG00000161798 2.28E-002 0.1696988926
TMPO ENSG00000120802 2.28E-002 -0.0942295925
TSPAN31 ENSG00000135452 2.28E-002 -0.1285898705
GPR179 ENSG00000188888 2.30E-002 -0.1735110222
CCDC90A ENSG00000050393 2.30E-002 -0.1775163567
ZNF197 ENSG00000186448 2.30E-002 -0.1139557402
LCE3B ENSG00000187238 2.31E-002 0.13903295
INTS1 ENSG00000164880 2.31E-002 0.1256284841
S100P ENSG00000163993 2.31E-002 0.1797486006
LDOC1L ENSG00000188636 2.32E-002 -0.1235198891
PPP3CC ENSG00000120910 2.33E-002 -0.1735594211
ATP5B ENSG00000110955 2.33E-002 -0.144876002
TRNAU1AP ENSG00000180098 2.33E-002 -0.1091040976
DGAT2 ENSG00000062282 2.33E-002 0.1562125673
SKIV2L ENSG00000204351 2.33E-002 0.1015012264
RLTPR ENSG00000159753 2.33E-002 0.1060620384
RPL30 ENSG00000156482 2.34E-002 -0.1410264875
ITGB3BP ENSG00000142856 2.34E-002 -0.144348154
IDNK ENSG00000148057 2.34E-002 -0.1700933479
PDIA6 ENSG00000143870 2.34E-002 -0.1259865239
NONO ENSG00000147140 2.35E-002 -0.1367923759
B3GAT2 ENSG00000112309 2.35E-002 -0.09814334
SCGB2A1 ENSG00000124939 2.35E-002 0.1763984725
FXYD6 ENSG00000137726 2.36E-002 0.1301386359
RP4-604K5.1 ENSG00000183291 2.36E-002 -0.1526814639
MCF2L ENSG00000126217 2.36E-002 0.0935557398
TAF8 ENSG00000137413 2.36E-002 -0.1034142491
TAC1 ENSG00000006128 2.37E-002 -0.1778192053
AMIGO2 ENSG00000139211 2.37E-002 -0.1034805763
CNN2 ENSG00000064666 2.37E-002 0.122723165
APMAP ENSG00000101474 2.37E-002 0.1301044396
LPIN1 ENSG00000134324 2.38E-002 -0.110660118
C5orf62 ENSG00000256235 2.38E-002 0.1259608451
TRPM6 ENSG00000119121 2.38E-002 0.1458124572
SMCR8 ENSG00000176994 2.39E-002 0.1791776078
BEND4 ENSG00000188848 2.39E-002 0.1286954468
MVP ENSG00000013364 2.39E-002 0.1243787886
NOXO1 ENSG00000196408 2.39E-002 0.1720493253
RUNX3 ENSG00000020633 2.39E-002 -0.1253782208
KIAA0317 ENSG00000119682 2.39E-002 0.1056230614
HIST1H2AI ENSG00000196747 2.40E-002 -0.1344470103
RPN2 ENSG00000118705 2.40E-002 -0.1637069152
FAM171A2 ENSG00000161682 2.40E-002 0.1298818034
YIPF5 ENSG00000145817 2.40E-002 -0.1168204549
PPHLN1 ENSG00000134283 2.40E-002 -0.0852036703
FUNDC2 ENSG00000165775 2.40E-002 -0.1230426
LRRC25 ENSG00000175489 2.41E-002 0.1358217609
TCFL5 ENSG00000101190 2.41E-002 0.1226363761
TMPRSS13 ENSG00000137747 2.41E-002 0.1007492648
S100A9 ENSG00000163220 2.41E-002 0.1753081327
IGF1R ENSG00000140443 2.41E-002 0.1025820532
KCTD13 ENSG00000174943 2.42E-002 0.1689517966
MPZ ENSG00000158887 2.42E-002 0.1774966792
MSH2 ENSG00000095002 2.42E-002 -0.1393451544
FAM100A ENSG00000153443 2.43E-002 0.1755739674
LRTOMT ENSG00000184154 2.43E-002 0.0785618704
PCDHB14 ENSG00000120327 2.43E-002 -0.1772549235
BAHCC1 ENSG00000171282 2.43E-002 0.1797046333
GABRE ENSG00000102287 2.43E-002 0.1064660424
CRYBG3 ENSG00000080200 2.44E-002 -0.1636743437
KIAA1199 ENSG00000103888 2.44E-002 0.1260687655
RCOR2 ENSG00000167771 2.44E-002 0.1774407644
CTCFL ENSG00000124092 2.44E-002 0.0819831628
ZNHIT6 ENSG00000117174 2.45E-002 -0.1186753096
SMEK2 ENSG00000138041 2.45E-002 -0.1150492274
CRYZ ENSG00000116791 2.45E-002 -0.1783417187
NPAT ENSG00000149308 2.46E-002 -0.1168770664
MOB3A ENSG00000172081 2.47E-002 0.142121716
KRTAP6-1 ENSG00000184724 2.47E-002 0.1239624944
FAM19A5 ENSG00000219438 2.47E-002 0.109442786
RP11-169K16.7 ENSG00000233954 2.47E-002 -0.1676287275
GIT1 ENSG00000108262 2.47E-002 0.1145765418
PPP1R11 ENSG00000204619 2.47E-002 0.1230169427
ZNF671 ENSG00000083814 2.47E-002 -0.139094569
BTG3 ENSG00000154640 2.47E-002 -0.1814045163
SNORD15B ENSG00000207445 2.48E-002 0.1729625793
SSPN ENSG00000123096 2.48E-002 0.0939935442
HCN4 ENSG00000138622 2.48E-002 0.1244035746
BEST3 ENSG00000127325 2.48E-002 0.1054079141
RCHY1 ENSG00000163743 2.49E-002 -0.1331834345
ZNF787 ENSG00000142409 2.49E-002 0.1746549396
NT5E ENSG00000135318 2.49E-002 -0.1161608583
GPR22 ENSG00000172209 2.50E-002 -0.1748785075
MRPL33 ENSG00000243147 2.50E-002 -0.1255188384
TTC40 ENSG00000171811 2.51E-002 0.1038324382
ZYX ENSG00000159840 2.51E-002 0.1445584106
CD14 ENSG00000170458 2.51E-002 0.1490871273
STAT5B ENSG00000173757 2.51E-002 0.1052967719
ASPRV1 ENSG00000244617 2.51E-002 0.1785272835
PARP10 ENSG00000178685 2.51E-002 0.110388462
ATG9A ENSG00000198925 2.51E-002 0.0986643774
KIAA0196 ENSG00000164961 2.52E-002 -0.1709663559
ADAT2 ENSG00000189007 2.52E-002 -0.1729635074
NXPH4 ENSG00000182379 2.52E-002 0.1220901243
C8orf40 ENSG00000176209 2.52E-002 -0.1676625063
NDUFS6 ENSG00000145494 2.53E-002 -0.1521232768
RNF212 ENSG00000178222 2.53E-002 0.1020448197
RNASEH2C ENSG00000172922 2.53E-002 -0.1001578016
RP11-35N6.1 ENSG00000148123 2.53E-002 -0.1269747689
FOSL2 ENSG00000075426 2.53E-002 0.1185388731
CPQ ENSG00000104324 2.53E-002 0.1410611319
PSME1 ENSG00000092010 2.54E-002 -0.1450406259
C1QL1 ENSG00000131094 2.54E-002 0.1231471592
IGFBP7 ENSG00000163453 2.54E-002 -0.140316431
APEX2 ENSG00000169188 2.54E-002 0.1323386023
ZBTB25 ENSG00000089775 2.54E-002 -0.1442901374
SLC25A3 ENSG00000075415 2.54E-002 -0.1294040572
SOX14 ENSG00000168875 2.54E-002 0.1663475456
GNLY ENSG00000115523 2.54E-002 -0.1650238418
ST3GAL2 ENSG00000157350 2.55E-002 0.129011886
GRIP2 ENSG00000144596 2.55E-002 0.129538459
NYX ENSG00000188937 2.55E-002 0.1218657543
SCARF2 ENSG00000244486 2.55E-002 0.1704623634
ABCE1 ENSG00000164163 2.55E-002 -0.1232954445
RAF1 ENSG00000132155 2.55E-002 0.1292829169
DHX15 ENSG00000109606 2.55E-002 -0.1594919209
CCR6 ENSG00000112486 2.55E-002 -0.1235590794
IFT52 ENSG00000101052 2.55E-002 -0.1322588732
GABRA6 ENSG00000145863 2.55E-002 0.1221697558
CCNJL ENSG00000135083 2.56E-002 0.1328975504
TMEM33 ENSG00000109133 2.56E-002 -0.126933778
RPS6KA1 ENSG00000117676 2.56E-002 0.1078700903
ARHGAP31 ENSG00000031081 2.56E-002 -0.1051319017
ZFP106 ENSG00000103994 2.56E-002 0.0937333845
MTMR12 ENSG00000150712 2.57E-002 -0.1010677478
POR ENSG00000127948 2.57E-002 0.1074490613
ANKK1 ENSG00000170209 2.57E-002 0.1763954629
C11orf31 ENSG00000211450 2.57E-002 -0.1659523422
AC004696.2 ENSG00000166770 2.58E-002 -0.112627004
GPR56 ENSG00000205336 2.58E-002 -0.1229414551
DGAT1 ENSG00000185000 2.58E-002 0.1622404249
ZMPSTE24 ENSG00000084073 2.58E-002 -0.1241989413
GOLGA4 ENSG00000144674 2.58E-002 -0.1060892753
HIP1R ENSG00000130787 2.58E-002 0.1282849466
POC1B ENSG00000139323 2.59E-002 -0.1329630802
ETNK1 ENSG00000139163 2.59E-002 -0.1204377204
AC024560.3 ENSG00000214135 2.59E-002 0.1361302404
ZNF502 ENSG00000196653 2.59E-002 -0.1341373557
FAM20B ENSG00000116199 2.60E-002 -0.1266658634
SDC1 ENSG00000115884 2.60E-002 -0.1039215433
C1orf212 ENSG00000163866 2.60E-002 -0.1280494017
SEZ6L2 ENSG00000174938 2.60E-002 0.0984810753
RHBDD3 ENSG00000100263 2.60E-002 0.1699263182
TIGD6 ENSG00000164296 2.60E-002 0.1255558431
RARRES2 ENSG00000106538 2.61E-002 0.1691176091
SUGT1 ENSG00000165416 2.61E-002 -0.1370043859
SDR16C6P ENSG00000253542 2.61E-002 0.1693516623
GPR50 ENSG00000102195 2.62E-002 0.170178646
ATXN10 ENSG00000130638 2.62E-002 -0.1221609656
DUSP10 ENSG00000143507 2.62E-002 -0.107121587
RINL ENSG00000187994 2.62E-002 -0.1108796758
MRPL18 ENSG00000112110 2.63E-002 -0.1201720652
CDK5R2 ENSG00000171450 2.63E-002 0.1257108746
ADAMTS2 ENSG00000087116 2.63E-002 0.1241292731
PPP1R13B ENSG00000088808 2.63E-002 -0.1746129698
ADARB2 ENSG00000185736 2.63E-002 0.0985140019
SPG11 ENSG00000104133 2.64E-002 -0.1670145342
KRTAP11-1 ENSG00000182591 2.64E-002 0.17277322
CSAD ENSG00000139631 2.64E-002 0.1014594139
CD247 ENSG00000198821 2.64E-002 -0.1627878655
ACOX3 ENSG00000087008 2.65E-002 -0.1710153368
EP300 ENSG00000100393 2.65E-002 0.1723356157
C7orf23 ENSG00000135185 2.65E-002 -0.1652406397
AC024563.1 ENSG00000180081 2.66E-002 0.1704743062
ZNF839 ENSG00000022976 2.66E-002 0.1053319086
TXNDC15 ENSG00000113621 2.66E-002 -0.1108509593
RSRC2 ENSG00000111011 2.66E-002 -0.0877476347
RPL27 ENSG00000131469 2.66E-002 -0.1574662971
GPR65 ENSG00000140030 2.66E-002 -0.1746401614
RBM48 ENSG00000127993 2.66E-002 -0.0969308415
PLG ENSG00000122194 2.66E-002 0.1051094849
HJURP ENSG00000123485 2.67E-002 0.1702944209
ARAP1 ENSG00000186635 2.67E-002 0.1374326635
ZNF830 ENSG00000198783 2.67E-002 -0.163604349
SMG1 ENSG00000157106 2.67E-002 -0.1258361426
HPS4 ENSG00000100099 2.67E-002 -0.1001049473
LCE2C ENSG00000187180 2.67E-002 0.1778458261
FAM117B ENSG00000138439 2.67E-002 -0.1312176683
HEPACAM ENSG00000165478 2.68E-002 0.1204287433
EID1 ENSG00000255302 2.68E-002 -0.1546482519
POLM ENSG00000122678 2.68E-002 0.1009422183
TMX2 ENSG00000213593 2.69E-002 -0.1732072463
TP73 ENSG00000078900 2.69E-002 0.0802747075
HK2 ENSG00000159399 2.69E-002 0.1629649728
CALB1 ENSG00000104327 2.70E-002 -0.1277078289
NUDT21 ENSG00000167005 2.70E-002 -0.1122961377
ZNF33B ENSG00000196693 2.70E-002 -0.1163555373
TP53I11 ENSG00000175274 2.70E-002 0.1353463818
LANCL1 ENSG00000115365 2.71E-002 -0.097369859
OR11H4 ENSG00000176198 2.71E-002 -0.1776274328
C19orf24 ENSG00000228300 2.71E-002 -0.1596267877
KLF10 ENSG00000155090 2.71E-002 -0.1556030947
RAN ENSG00000132341 2.72E-002 -0.1026729806
TMEM87B ENSG00000153214 2.72E-002 -0.107821745
RARRES1 ENSG00000118849 2.72E-002 -0.1251175312
CCDC104 ENSG00000163001 2.72E-002 -0.1607551744
SLC1A1 ENSG00000106688 2.72E-002 0.1219166496
SMG7 ENSG00000116698 2.72E-002 0.1136284238
HLA-E ENSG00000204592 2.73E-002 0.1126504685
COX5B ENSG00000135940 2.73E-002 -0.1706855488
DAD1 ENSG00000129562 2.73E-002 -0.1149273574
COPS7A ENSG00000111652 2.73E-002 0.0921856842
REPIN1 ENSG00000214022 2.73E-002 0.1028993842
TMEM158 ENSG00000249992 2.73E-002 -0.1732784981
ONECUT3 ENSG00000205922 2.73E-002 0.1638738201
DDIT3 ENSG00000175197 2.74E-002 0.1380455644
TPRA1 ENSG00000163870 2.74E-002 0.1730007127
CDK11A ENSG00000008128 2.74E-002 0.1489207733
GMFB ENSG00000197045 2.75E-002 -0.1218102905
CEACAM5 ENSG00000105388 2.75E-002 0.1250217178
MGAT4A ENSG00000071073 2.75E-002 -0.1064361897
HIST3H2BB ENSG00000196890 2.75E-002 0.1337625576
EIF1AX ENSG00000173674 2.75E-002 -0.1595572445
UBXN2A ENSG00000173960 2.76E-002 -0.0966006409
ZNF697 ENSG00000143067 2.76E-002 0.1249637111
PPP3CB ENSG00000107758 2.76E-002 -0.1009771532
UXT ENSG00000126756 2.76E-002 -0.1598331664
NAA38 ENSG00000128534 2.77E-002 -0.1287406393
CD164 ENSG00000135535 2.77E-002 -0.1083542874
HS3ST4 ENSG00000182601 2.77E-002 0.169471262
LGSN ENSG00000146166 2.77E-002 0.0946730247
DMRT3 ENSG00000064218 2.77E-002 0.1259367358
TMPRSS11D ENSG00000153802 2.77E-002 0.1281309531
PTPRJ ENSG00000149177 2.78E-002 0.1175252058
SNHG12 ENSG00000197989 2.78E-002 -0.1501579348
NAA20 ENSG00000173418 2.78E-002 -0.1715475147
KCTD21 ENSG00000188997 2.78E-002 0.1245993692
DIP2B ENSG00000066084 2.79E-002 0.1064073724
CXCL2 ENSG00000081041 2.79E-002 0.1428591534
KHDRBS1 ENSG00000121774 2.79E-002 -0.0947026149
FAM116A ENSG00000174839 2.79E-002 -0.1636764275
FNDC1 ENSG00000164694 2.80E-002 -0.1737676596
FASLG ENSG00000117560 2.80E-002 -0.1293463034
PRKAB2 ENSG00000131791 2.80E-002 -0.1049819085
ITGB1 ENSG00000150093 2.81E-002 -0.1291674958
RAX2 ENSG00000173976 2.81E-002 0.168863046
FSD2 ENSG00000186628 2.81E-002 0.1769392828
MGST3 ENSG00000143198 2.81E-002 -0.1580522325
DIS3L ENSG00000166938 2.82E-002 -0.1207797763
STX3 ENSG00000166900 2.82E-002 0.1269541373
NFATC2IP ENSG00000176953 2.82E-002 0.078268633
PSMD6 ENSG00000163636 2.82E-002 -0.1399192318
VNN1 ENSG00000112299 2.82E-002 0.1417716103
ZCWPW1 ENSG00000078487 2.84E-002 0.1129189703
CIDEB ENSG00000136305 2.84E-002 0.1322064871
CASP6 ENSG00000138794 2.84E-002 -0.1656460126
WDR36 ENSG00000134987 2.84E-002 -0.1102694719
ORMDL2 ENSG00000123353 2.84E-002 -0.1219001885
ACADM ENSG00000117054 2.85E-002 -0.1218317548
SGCE ENSG00000127990 2.85E-002 -0.1059146765
SNORA53 ENSG00000212443 2.85E-002 -0.1722528717
SERPINF2 ENSG00000167711 2.85E-002 0.1269844762
NUDT14 ENSG00000183828 2.85E-002 0.1637163746
SUPT3H ENSG00000196284 2.86E-002 -0.1295274851
SSBP3 ENSG00000157216 2.86E-002 -0.1711792348
FAM181B ENSG00000182103 2.86E-002 0.1049528038
SOCS3 ENSG00000184557 2.86E-002 0.1468935383
LIF ENSG00000128342 2.87E-002 0.1022136979
TSPEAR ENSG00000175894 2.87E-002 0.1200264971
ZNF837 ENSG00000152475 2.87E-002 0.1611798577
PDCD2L ENSG00000126249 2.87E-002 -0.1733407917
SPDEF ENSG00000124664 2.87E-002 0.1108570507
NUDT18 ENSG00000173566 2.88E-002 0.1694596344
RALA ENSG00000006451 2.89E-002 -0.1159575324
ZNF555 ENSG00000186300 2.89E-002 0.1736984363
CDH3 ENSG00000062038 2.89E-002 0.1268188466
CUL3 ENSG00000036257 2.89E-002 -0.1100311684
GPR139 ENSG00000180269 2.89E-002 0.1709993886
NDE1 ENSG00000072864 2.89E-002 0.1000016693
GALNTL2 ENSG00000131386 2.89E-002 -0.1009231305
IRX3 ENSG00000177508 2.90E-002 0.1282088386
PDCD2 ENSG00000071994 2.90E-002 -0.092359776
ZNF136 ENSG00000196646 2.90E-002 -0.1181801857
HMBOX1 ENSG00000147421 2.90E-002 -0.1257259303
ARPC5L ENSG00000136950 2.91E-002 -0.1079233204
HIVEP3 ENSG00000127124 2.91E-002 0.1133728757
FBXL17 ENSG00000145743 2.92E-002 -0.1017019094
CCT6B ENSG00000132141 2.92E-002 -0.1760165196
RALYL ENSG00000184672 2.92E-002 0.1735922922
MTR ENSG00000116984 2.92E-002 -0.0839489923
CDCA5 ENSG00000146670 2.93E-002 0.1214867215
SLC36A2 ENSG00000186335 2.93E-002 0.0892833072
ZNF280C ENSG00000056277 2.94E-002 -0.1048269042
MTMR6 ENSG00000139505 2.94E-002 -0.1349130483
RPA2 ENSG00000117748 2.94E-002 -0.1308801643
GPR156 ENSG00000175697 2.94E-002 0.1720048274
PPP1R3B ENSG00000173281 2.95E-002 0.140264099
MTF1 ENSG00000188786 2.95E-002 0.1143988092
C1orf174 ENSG00000198912 2.95E-002 -0.1183385597
KIAA0182 ENSG00000131149 2.95E-002 -0.1280446042
UBE2D2 ENSG00000131508 2.96E-002 -0.1075152045
RBM15 ENSG00000162775 2.96E-002 -0.1047731444
FHIT ENSG00000189283 2.96E-002 -0.1623380052
EPS8L1 ENSG00000131037 2.97E-002 0.0962961458
AP000708.1 ENSG00000255537 2.97E-002 0.167838754
SPATA20 ENSG00000006282 2.97E-002 0.0960401581
CBS ENSG00000160200 2.97E-002 0.0933850278
FMO4 ENSG00000076258 2.97E-002 0.1737946941
ZNF570 ENSG00000171827 2.98E-002 -0.1745053001
VRTN ENSG00000133980 2.99E-002 0.1570539253
AP1S1 ENSG00000106367 3.00E-002 0.1248369695
DPM1 ENSG00000000419 3.00E-002 -0.1594673458
SEC24D ENSG00000150961 3.00E-002 -0.1008634485
BTBD17 ENSG00000204347 3.00E-002 0.1253118449
SVIP ENSG00000198168 3.00E-002 -0.1094181186
PCSK9 ENSG00000169174 3.01E-002 0.1078385101
DNER ENSG00000187957 3.01E-002 0.1212125935
TIPRL ENSG00000143155 3.01E-002 -0.1228645367
SLC9A8 ENSG00000197818 3.02E-002 0.0950839323
GPM6B ENSG00000046653 3.02E-002 -0.0892989374
EMC1 ENSG00000127463 3.02E-002 -0.1051458597
ALDH18A1 ENSG00000059573 3.02E-002 -0.1182586609
ARHGAP23 ENSG00000225485 3.02E-002 -0.1722526772
ASTN1 ENSG00000152092 3.02E-002 0.1184683618
ATG7 ENSG00000197548 3.02E-002 0.1177142455
CSTF3 ENSG00000176102 3.02E-002 -0.1169424288
CLEC11A ENSG00000105472 3.02E-002 0.0961520743
ANKRD34A ENSG00000181039 3.03E-002 0.1748493664
RNF145 ENSG00000145860 3.03E-002 0.0799813674
CCDC112 ENSG00000164221 3.03E-002 -0.1458657684
SLC4A5 ENSG00000188687 3.04E-002 0.0924748622
RNF40 ENSG00000103549 3.04E-002 0.1070306611
OSGIN1 ENSG00000140961 3.04E-002 0.1262679094
CXCL1 ENSG00000163739 3.04E-002 0.1248067139
RP11-571M6.6 ENSG00000255737 3.05E-002 0.1656531441
PROSC ENSG00000147471 3.05E-002 -0.1057941435
MAST2 ENSG00000086015 3.05E-002 0.1257842746
RPS6KL1 ENSG00000198208 3.05E-002 0.1087059171
TK1 ENSG00000167900 3.06E-002 0.1378685373
[truncated: 14,384 more rows]

## Sheet: MDD with hyperphagia vs control
IL2RB ENSG00000100385 2.38037523055396e-09 -0.475870072305608
PRKCH ENSG00000027075 3.10294646490496e-06 -0.27517284933562
C22orf46 ENSG00000184208 5.34172448895777e-06 0.377772509883387
AKAP7 ENSG00000118507 5.95867013108912e-06 -0.183320786357839
GZMB ENSG00000100453 8.90314914094151e-06 -0.366954697669753
RALBP1 ENSG00000017797 9.3427051759316e-06 0.266698816454763
PCDHGB7 ENSG00000254122 9.91959294487913e-06 0.361252566788544
KLRD1 ENSG00000134539 1.07930752906791e-05 -0.312786713058327
KIR3DL1 ENSG00000167633 1.45231498077346e-05 -0.374278388144079
CDKN2C ENSG00000123080 1.51922719175709e-05 0.262465932520562
ST6GAL1 ENSG00000073849 1.69382858022102e-05 -0.247814615176808
UCK1 ENSG00000130717 2.52732408722084e-05 0.219931170759766
S100A8 ENSG00000143546 3.59598589642329e-05 0.321645637839918
NADKD1 ENSG00000152620 3.73326118954423e-05 -0.194447154575493
TAS2R14 ENSG00000212127 3.91455153412823e-05 -0.35871681339201
MAEA ENSG00000090316 4.42769834087061e-05 0.219972635952969
SSR1 ENSG00000124783 5.73439745921955e-05 -0.151409616820201
TBX21 ENSG00000073861 6.02071877261521e-05 -0.333171989260777
ELAVL1 ENSG00000066044 8.36730088845685e-05 -0.160849092372393
NUP93 ENSG00000102900 8.93679571021162e-05 -0.293160215936738
RPL18A ENSG00000105640 9.50621273365549e-05 0.245487788918641
AP001877.1 ENSG00000256885 0.000113051018679414 -0.306069943551258
FBXL17 ENSG00000145743 0.000141345820282195 -0.19027661828912
YWHAQ ENSG00000134308 0.000144899095081974 -0.249789014385812
NHP2L1 ENSG00000100138 0.000145003917668497 -0.246031882723193
GDAP1 ENSG00000104381 0.000146818712948775 -0.174185085956627
GNPTAB ENSG00000111670 0.000148646099419578 -0.193696427237775
PITHD1 ENSG00000057757 0.000151613170624807 0.29027108499377
HNRNPA0 ENSG00000177733 0.000153412262475613 -0.23033554083699
PRF1 ENSG00000180644 0.000157594174008071 -0.284250468099429
C11orf96 ENSG00000187479 0.000159773220437584 -0.314890305294902
PSTPIP1 ENSG00000140368 0.000175736422547493 0.174592638928161
TRIM14 ENSG00000106785 0.000180874032983686 -0.158819126544629
PXK ENSG00000168297 0.000185108147277314 0.217522117024225
PRSS23 ENSG00000150687 0.000191008993682734 -0.221939992799861
SLC25A37 ENSG00000147454 0.000194733163034998 0.255613506917745
ZBTB44 ENSG00000196323 0.000207138822094013 -0.274423703947497
ANXA9 ENSG00000143412 0.000212551935445504 0.304583663116965
CCND2 ENSG00000118971 0.00021310433627604 -0.20714160226979
TP53BP2 ENSG00000143514 0.000214675742884675 -0.206632397005397
SGPP1 ENSG00000126821 0.000215141848489195 -0.25079617135752
MSN ENSG00000147065 0.000225051354937459 -0.266875018079829
GALK1 ENSG00000108479 0.000225370335396333 0.187665790441114
EHBP1L1 ENSG00000173442 0.000231683093648541 0.290828504383559
SH2D2A ENSG00000027869 0.000245102895849816 -0.303786957497374
EMID1 ENSG00000186998 0.000247113302380547 0.290004342195936
FAM168A ENSG00000054965 0.000260451109349946 0.18339834931922
GLRX5 ENSG00000182512 0.00026202273629077 0.284453607030984
NARF ENSG00000141562 0.000268212429531807 0.18767235202569
RNF125 ENSG00000101695 0.000271318808396019 -0.204469514131508
SAMD3 ENSG00000164483 0.000277977961102799 -0.252395628997261
RP11-23F23.2 ENSG00000254480 0.00029191511183919 0.30894506693432
DUSP5 ENSG00000138166 0.000297740621751097 -0.304849739724067
CALM1 ENSG00000198668 0.000297768850737331 -0.201920498607525
MTSS1 ENSG00000170873 0.000313018170159929 -0.21930811647203
GRB10 ENSG00000106070 0.000313291296733723 0.224016095746671
SLC35F5 ENSG00000115084 0.000325761129403282 -0.307140532293806
POU2F2 ENSG00000028277 0.000333174073543255 0.144305941554544
OR9I1 ENSG00000172377 0.000341991367011382 0.296185560696554
S1PR5 ENSG00000180739 0.000351117167945091 -0.295536250926217
KLHDC5 ENSG00000087448 0.000358801778006472 -0.170266893481547
PGLYRP1 ENSG00000008438 0.000361391205316176 0.295173042341585
DDX24 ENSG00000089737 0.000363476836916765 -0.215373356841286
KLRF1 ENSG00000150045 0.00036499245530254 -0.258421991101856
HOXD11 ENSG00000128713 0.000367530847756527 0.301978459638798
HNRNPA1 ENSG00000135486 0.000367694556981982 -0.224262465392539
SHKBP1 ENSG00000160410 0.000370582214978925 0.204584263265793
CNOT6L ENSG00000138767 0.000376208722249425 -0.204163570213869
SENP5 ENSG00000119231 0.000383118441787911 -0.177908782298758
RRP1B ENSG00000160208 0.000389916246063665 -0.202396391874438
DNAJB8 ENSG00000179407 0.000418591838569338 0.298063638805107
EIF2AK3 ENSG00000172071 0.00041878540125508 -0.192750798890518
CA1 ENSG00000133742 0.000424886557097511 0.21191107488328
CD247 ENSG00000198821 0.000425957003602142 -0.277006075228008
ATXN10 ENSG00000130638 0.000449173581697093 -0.20672870676133
HIST1H2BE ENSG00000197697 0.000464190375542622 0.192276313851773
GFPT1 ENSG00000198380 0.000474025322683857 -0.164154922147964
NDUFS1 ENSG00000023228 0.000486725481633355 -0.171042486100362
TCP1 ENSG00000120438 0.000497683211813264 -0.201792081678986
NCALD ENSG00000104490 0.000507379547012164 -0.236600001293634
APMAP ENSG00000101474 0.000512066405464538 0.214232966480144
HNRNPAB ENSG00000197451 0.000517210169428645 -0.243100569303027
DPCD ENSG00000166171 0.000518451036487129 0.207835224506641
SET ENSG00000119335 0.000527777818079184 -0.261074613285852
SH2D1B ENSG00000198574 0.000560312047688618 -0.227529486175948
REEP2 ENSG00000132563 0.000561603528096568 0.168156623683731
ATP1B3 ENSG00000069849 0.00056164447394535 -0.230471912318297
ZC3H6 ENSG00000188177 0.00057556029343482 -0.206326717819755
OR2B3 ENSG00000204703 0.000584264830457057 0.296534642266666
RYK ENSG00000163785 0.000597010791666217 -0.280141626345999
APOBEC3G ENSG00000239713 0.00060367517902641 -0.27404332754752
ACTG1 ENSG00000184009 0.000619721315862753 -0.19678804086731
ACTR8 ENSG00000113812 0.000629739541876277 -0.201663346820635
PTPN22 ENSG00000134242 0.000634045039335191 -0.193252771122349
DEFA6 ENSG00000164822 0.000670766960779167 0.295344682420731
SLC27A2 ENSG00000140284 0.000689370456348384 0.291113948282241
SLC4A1 ENSG00000004939 0.000732200606831913 0.2470654844418
S100A9 ENSG00000163220 0.000749817494643464 0.280798614257771
MAGT1 ENSG00000102158 0.000756815977953533 -0.167027202910287
APOL3 ENSG00000128284 0.000776292293953419 -0.243150792679084
PLEKHH3 ENSG00000068137 0.000789531891739939 0.214775544768005
AC010536.1 ENSG00000205047 0.000790206445013879 -0.283248612529488
CHST2 ENSG00000175040 0.000794291419872459 -0.258430856234939
ST3GAL5 ENSG00000115525 0.000835929286660593 -0.19404864759703
SRRM1 ENSG00000133226 0.000836218021389218 -0.16159430085408
TBL1X ENSG00000101849 0.000842570055702044 0.171438044456197
UBR1 ENSG00000159459 0.000844709996754978 -0.166498336340322
C2orf16 ENSG00000221843 0.000845656376795876 0.271767291100295
POLR3GL ENSG00000121851 0.000850288158933985 -0.237011049112839
LIN7A ENSG00000111052 0.000850697094402708 0.278352571165591
TRDC ENSG00000211829 0.000855678278025611 -0.237541703429506
ELK3 ENSG00000111145 0.000859893460454188 -0.222544690970728
TRIM4 ENSG00000146833 0.000866096420188618 -0.168736457495632
TSR1 ENSG00000167721 0.000884434172545394 -0.208751790667176
TACC3 ENSG00000013810 0.000885897696781845 0.15382821240238
RNF19B ENSG00000116514 0.000892367412936977 0.265255107745076
C19orf59 ENSG00000183019 0.000893933015740138 0.237044535780031
FOXO3 ENSG00000118689 0.000894578717739794 0.270066301834853
LRRC4 ENSG00000128594 0.000908512344002227 0.23996874328985
NFATC2 ENSG00000101096 0.000929634022033384 -0.191844781017689
HEATR5B ENSG00000008869 0.000936294618051248 -0.228345472843804
KLF6 ENSG00000067082 0.000944145949290069 0.178391629879045
PHKA2 ENSG00000044446 0.000959875718626811 0.211521718743811
CSMD2 ENSG00000121904 0.000966672484054488 0.145439441360826
TMED10 ENSG00000170348 0.000972853655934751 -0.171469702014977
ERG ENSG00000157554 0.00100152823260746 0.104049632444829
SCRN1 ENSG00000136193 0.00100571385893172 -0.156792590984063
ARMCX3 ENSG00000102401 0.00101760619082596 -0.194384736711233
COL8A2 ENSG00000171812 0.00102288550490118 0.195108246820023
PYCRL ENSG00000104524 0.00103505180625162 0.1492226296673
IRF4 ENSG00000137265 0.00105551601699119 -0.22608782530864
SP4 ENSG00000105866 0.00106181570867284 -0.186763862008903
PRR5L ENSG00000135362 0.00106893299474028 -0.232838686740476
CDK17 ENSG00000059758 0.00107995373271558 -0.208100888248795
ACAP3 ENSG00000131584 0.00109776021200417 0.201376207097522
ZNF396 ENSG00000186496 0.00113097045786264 0.165634593731389
DYSF ENSG00000135636 0.00113188755197543 0.245427060121796
S1PR1 ENSG00000170989 0.00113753551789115 -0.211187463294513
ATF7IP ENSG00000171681 0.00113801554910281 -0.154881388023362
MYBL1 ENSG00000185697 0.00114132753927766 -0.271257296814634
ZNF486 ENSG00000256229 0.0011465409479131 0.239637369503674
PDHB ENSG00000168291 0.00114832669788843 -0.245674524767379
CCDC23 ENSG00000177868 0.00115250883870083 0.277321483213217
SOX15 ENSG00000129194 0.00115700058041656 0.170505049247132
LCN15 ENSG00000177984 0.0011623306873815 0.270073326081371
SIN3A ENSG00000169375 0.00116392313265 -0.167969779570643
SLC25A3 ENSG00000075415 0.00117000400598031 -0.201435579187623
IL6R ENSG00000160712 0.00121119523935197 0.207397967179463
PARP15 ENSG00000173200 0.00122008754298892 -0.270183286327636
MDFI ENSG00000112559 0.00126075617656379 0.27443721371604
ZNF212 ENSG00000170260 0.00128230092755984 -0.27027816664046
TGFBR3 ENSG00000069702 0.00128789809856479 -0.187591190787638
IL17RA ENSG00000177663 0.00130470940686669 0.252811709280118
DAAM1 ENSG00000100592 0.00131499633355819 -0.272517547491001
ALAS2 ENSG00000158578 0.00133815769293167 0.251421901745234
FRMD4B ENSG00000114541 0.00138908505067238 0.141913731346917
KIAA1279 ENSG00000198954 0.00139100518675611 -0.230470353194507
MICAL2 ENSG00000133816 0.0013931323905899 0.213074018992903
ASNSD1 ENSG00000138381 0.00141457372790972 0.199837076729927
PION ENSG00000186088 0.00143532842266296 -0.19966203984085
OTX1 ENSG00000115507 0.00144610957640692 0.199129765177033
FAM188B ENSG00000106125 0.00145577986035689 0.203576559313934
MLLT1 ENSG00000130382 0.00145660295924294 0.173706541284714
FADD ENSG00000168040 0.00146292124149939 0.200401363056489
PQLC3 ENSG00000162976 0.00146883117678379 -0.218201582587191
SPG11 ENSG00000104133 0.00149488972378239 -0.255951225145725
CUL2 ENSG00000108094 0.00150962516687841 -0.207150914228458
FLOT2 ENSG00000132589 0.00152106856577043 0.202283261992311
IFI27L2 ENSG00000119632 0.00152781214877722 0.268854584532196
XPA ENSG00000136936 0.00155611790140964 -0.252115105301358
DYRK2 ENSG00000127334 0.00156746347160297 -0.185329557584021
A4GALT ENSG00000128274 0.00156850019623306 0.199024433761505
IMPA1 ENSG00000133731 0.00157296339541588 -0.201605809092976
ATP5G3 ENSG00000154518 0.00158321891449167 -0.157524819607693
FAR2 ENSG00000064763 0.00165480550322158 0.251450502933598
GLO1 ENSG00000124767 0.00171220550718727 -0.148615534138528
DERL1 ENSG00000136986 0.00172528897559754 -0.165948370457435
DDIT4 ENSG00000168209 0.00173961154252857 -0.265062022620641
WDR33 ENSG00000136709 0.00174240980712491 -0.118620142924182
GRHL2 ENSG00000083307 0.00174605300001775 0.124393886535564
ANO10 ENSG00000160746 0.00175398549230094 0.256306341527871
C5orf63 ENSG00000164241 0.00176734813533602 -0.271974791804587
CLASRP ENSG00000104859 0.00177055030492267 0.252888972606662
PPA2 ENSG00000138777 0.00177382264494077 -0.119183602720813
SLC25A5 ENSG00000005022 0.00177454655213611 -0.203915758010491
SRSF2 ENSG00000161547 0.00178386964720916 -0.199805423413342
HSP90B1 ENSG00000166598 0.00178617033588928 -0.208442052290724
CXXC5 ENSG00000171604 0.00179294806985293 -0.195433677958277
CCDC48 ENSG00000114654 0.00179526352283389 0.16171800654358
UBP1 ENSG00000153560 0.00181276512394841 -0.179486666196949
ZNF423 ENSG00000102935 0.00183380005608423 0.14274998922786
MLIP ENSG00000146147 0.00183429088355922 0.157194873974428
AKR1C3 ENSG00000196139 0.00183589158022013 -0.185559686408698
GC ENSG00000145321 0.00184186610026948 0.265148256438165
RP1-283K11.3 ENSG00000223542 0.00185659740289686 0.268827959241092
UGDH ENSG00000109814 0.00189254790135102 -0.186468971091189
KCTD10 ENSG00000110906 0.00191135213029168 -0.15960805994912
GPD1L ENSG00000152642 0.00191407997755293 -0.16941063438833
RARRES1 ENSG00000118849 0.00192170186392758 -0.188300287090846
DSPP ENSG00000152591 0.00194085646406579 0.256809202933214
PVRL1 ENSG00000110400 0.00194824918051517 0.148694003433942
NAT10 ENSG00000135372 0.00195622925516555 -0.166825201000499
DHX15 ENSG00000109606 0.00197039391731336 -0.236804229240687
SLC5A3 ENSG00000198743 0.00199462965908272 -0.263500552221949
SMYD1 ENSG00000115593 0.00199478468264374 0.192029322766198
MAPK14 ENSG00000112062 0.00199746408825171 0.182196117205884
SPI1 ENSG00000066336 0.00203894836197026 0.226344164861546
CYTH4 ENSG00000100055 0.00204533435007579 0.176908344232531
SLPI ENSG00000124107 0.00205348778000002 0.260176753018463
HIPK2 ENSG00000064393 0.00205973298563643 -0.116357218820826
AC091878.1 ENSG00000215196 0.00208092940933962 0.249880643351644
NCF4 ENSG00000100365 0.00208742199542838 0.256437520698801
C16orf86 ENSG00000159761 0.00209068045277173 0.254036826567094
KLK14 ENSG00000129437 0.00210632478686727 0.18499761701607
PMS2CL ENSG00000187953 0.00211368316731141 -0.258607646291189
SRSF7 ENSG00000115875 0.00211598582560551 -0.175668056254938
PHF21A ENSG00000135365 0.00215563139376992 0.159774921657373
TGM3 ENSG00000125780 0.00219295748386667 0.156369963520179
SLC9C2 ENSG00000162753 0.00219998500320585 0.186507104914942
S100A12 ENSG00000163221 0.00222025737312429 0.250657401427153
VRK2 ENSG00000028116 0.00222794547315186 -0.255647826597125
KLRK1 ENSG00000213809 0.00225138513828804 -0.227544454652315
RACGAP1 ENSG00000161800 0.00225564803483071 0.198610843951143
GLUL ENSG00000135821 0.00227410126753687 0.184801489845118
CCNDBP1 ENSG00000166946 0.0022827652132859 0.251228424384222
GCNT7 ENSG00000124091 0.00228971347363769 0.258828224536129
CANX ENSG00000127022 0.00230746099258783 -0.159837435744075
HOXD8 ENSG00000175879 0.0023362337581977 0.185987608889782
KLF12 ENSG00000118922 0.00233702755453783 -0.157382554382943
AC013461.1 ENSG00000091436 0.00234037722973061 0.131425810747071
C2orf40 ENSG00000119147 0.00236163159598318 -0.263072121881784
BOC ENSG00000144857 0.00237198103982203 0.189746288643271
AMICA1 ENSG00000160593 0.0023730550310518 0.20562177039851
IMMT ENSG00000132305 0.00239741409620865 -0.152131460088825
LCE3E ENSG00000185966 0.00240257211631455 0.254588406221862
OR52N1 ENSG00000181001 0.00247211734533789 0.260171327245496
MRPS18B ENSG00000204568 0.00247893941848857 -0.212895509721764
ORAI2 ENSG00000160991 0.00248439777593505 0.139771129061116
WDR11 ENSG00000120008 0.00248531881084856 -0.183632036135633
TKT ENSG00000163931 0.00250599954756321 0.184921915449856
RBBP6 ENSG00000122257 0.00250681922877023 -0.123437924068373
DNMT1 ENSG00000130816 0.00255569770539492 -0.176799928182705
SSH1 ENSG00000084112 0.00255781882493541 0.128748017603294
FOXI3 ENSG00000214336 0.0025704002125238 0.243781514541524
CACUL1 ENSG00000151893 0.00258013127462162 0.130744951800502
FGR ENSG00000000938 0.00261173717832439 0.191831844635652
MEIS1 ENSG00000143995 0.00265103648623683 -0.194608414329552
NUP205 ENSG00000155561 0.00266481427454565 -0.165167244434419
MARS2 ENSG00000247626 0.00266518803077901 -0.162609044637609
GPR156 ENSG00000175697 0.00269686348285708 0.253931710526352
ESYT2 ENSG00000117868 0.00269948943554972 -0.195793493399222
C18orf8 ENSG00000141452 0.00272248985036556 -0.241705251606625
STX10 ENSG00000104915 0.00272578614171894 0.177305666313476
PRDM4 ENSG00000110851 0.00273823623245397 -0.182773503839158
AC063977.1 ENSG00000171101 0.00273929246045799 -0.263301421798518
NOL11 ENSG00000130935 0.00275685665855227 -0.24416232788918
PVRIG ENSG00000213413 0.00275689167820379 -0.230778569600468
GAR1 ENSG00000109534 0.00275809729512775 -0.166779662231226
NOTCH1 ENSG00000148400 0.00275832096471997 0.147147104765851
PEBP1 ENSG00000089220 0.00277673572834704 -0.222487491069887
NMT1 ENSG00000136448 0.00279277527527342 -0.136839440424285
MT-ND1 ENSG00000198888 0.00282023299164367 -0.195567856583706
STARD7 ENSG00000084090 0.00282635458746676 -0.181221855901345
SPP1 ENSG00000118785 0.00283932570306765 0.176122280878485
LL22NC03-86G7.1 ENSG00000224086 0.00284227607929408 0.248769194846285
SLC17A1 ENSG00000124568 0.00284715189903956 0.132580310074391
DNHD1 ENSG00000179532 0.00285101215673082 -0.174588700328964
ATM ENSG00000149311 0.00288872546886794 -0.174058622995413
NDUFA9 ENSG00000139180 0.0029103458717409 -0.21653954123943
SIGLEC5 ENSG00000105501 0.00293033157986756 0.252336690834735
NUP107 ENSG00000111581 0.00293358179775393 -0.229496908803817
IL24 ENSG00000162892 0.00297529636526078 -0.187775847980106
CDA ENSG00000158825 0.00298168238815129 0.223445383279866
ZNF764 ENSG00000169951 0.00298224617307684 -0.240341654753161
OLR1 ENSG00000173391 0.00301591063060171 0.161272964704464
SERPINB9 ENSG00000170542 0.0030249317513393 -0.165855295415492
NUP155 ENSG00000113569 0.00303012393674493 -0.248878597277672
SDC1 ENSG00000115884 0.00303812390971066 -0.148219411877873
SOCS4 ENSG00000180008 0.00305167007434555 -0.153438743376591
CDK14 ENSG00000058091 0.00305196554718152 0.175083987877992
C16orf87 ENSG00000155330 0.0030547683445532 -0.200004929712077
LINC00657 ENSG00000260032 0.00306168033516573 -0.227413326578091
NR1D2 ENSG00000174738 0.00306192514647843 -0.173381474976563
UBFD1 ENSG00000103353 0.00306233969524841 -0.246913509053065
TIA1 ENSG00000116001 0.00306428400007982 -0.137195813819967
P2RX2 ENSG00000187848 0.00310346504161518 0.136409771636864
FAM214B ENSG00000005238 0.00312810775360375 0.221333822721883
ZNF812 ENSG00000224689 0.00313167394187693 0.184032176101343
APOBEC3D ENSG00000243811 0.00313354956584673 -0.211076038240975
NRBF2 ENSG00000148572 0.00313486251145101 0.224272629235024
KCNJ2 ENSG00000123700 0.00314391445745589 0.220333125370775
YIPF5 ENSG00000145817 0.00314622251207281 -0.16376273746873
EVI2B ENSG00000185862 0.00316958823415396 0.225291026113779
ZNF507 ENSG00000168813 0.00317275272350238 -0.135843120234891
PRR22 ENSG00000212123 0.00317782666322392 0.253403878276053
GXYLT2 ENSG00000172986 0.00318262970141336 0.252017897684776
TMEM129 ENSG00000168936 0.00322592235472818 0.12120650203109
PDIA6 ENSG00000143870 0.00323340914660681 -0.175332866331072
GNLY ENSG00000115523 0.00324514359748891 -0.232900468721259
TXNDC5 ENSG00000239264 0.00327598224636553 -0.242845817482482
KCNJ15 ENSG00000157551 0.00334493353294864 0.235930041555551
ERVMER61-1 ENSG00000230426 0.0033711399363147 -0.246740025801147
PCP4L1 ENSG00000248485 0.0033851666525689 0.253831180044959
MAST1 ENSG00000105613 0.00338658391413841 0.174911232428428
IGSF6 ENSG00000140749 0.00338679526900076 0.203002515242325
SPCS3 ENSG00000129128 0.00342296008255797 -0.171407544163111
WSCD1 ENSG00000179314 0.00342505042971871 0.153084379895759
DENND4C ENSG00000137145 0.00342720681353072 -0.191970996051881
BEND4 ENSG00000188848 0.00347263984184165 0.178339620650945
F2RL1 ENSG00000164251 0.00348271771942367 0.192986057459908
NCR1 ENSG00000189430 0.00348785983817671 0.240462592813127
ADCK2 ENSG00000133597 0.00350200712050316 -0.159674715623031
POLR1B ENSG00000125630 0.00350279331006726 -0.144371579877856
BBS2 ENSG00000125124 0.00351281109752323 -0.239677112237606
CAMP ENSG00000164047 0.00351344074985232 0.248129346696314
CRISP3 ENSG00000096006 0.00352445424227355 0.209209757746426
RGL4 ENSG00000159496 0.00353116277570078 0.248824013356863
PEG10 ENSG00000242265 0.00354120304619773 0.140205881527608
PTPRU ENSG00000060656 0.00355921501128561 -0.238361539991193
SLC11A1 ENSG00000018280 0.00356022045024517 0.179047854131691
DEFB123 ENSG00000180424 0.00358426302798888 0.176251202511298
WBSCR27 ENSG00000165171 0.0036282172784288 -0.142203190034747
CLIC1 ENSG00000213719 0.00365828782252304 0.210461027083942
PIGM ENSG00000143315 0.00366433999869181 -0.179767429230753
CPEB4 ENSG00000113742 0.00366522614827127 0.170287613927816
SCYL3 ENSG00000000457 0.00367916205984281 -0.183629372212785
KANSL1L ENSG00000144445 0.00368111594757391 -0.160313698517565
MOS ENSG00000172680 0.00369087536518101 0.233655301681039
ITGAX ENSG00000140678 0.003721043386062 0.176440441542934
TRMT13 ENSG00000122435 0.00372750826668731 -0.158423633203061
KHDRBS1 ENSG00000121774 0.00373638223430496 -0.133805467199037
ZNF30 ENSG00000168661 0.00374959726269359 -0.208663152024425
ALDH1L2 ENSG00000136010 0.00375295878955792 0.175732212920732
RASGRP1 ENSG00000172575 0.00379282733534764 -0.152157286378784
ATP5E ENSG00000124172 0.00381828168680569 0.229533248522035
HMX3 ENSG00000188620 0.00383523300246543 0.237001737144504
FCGR3A ENSG00000203747 0.00385366770159126 -0.226893364999046
GADD45G ENSG00000130222 0.00386565151795582 0.249446369419568
NFE2L1 ENSG00000082641 0.00388252324949609 0.131588416902009
FAM46C ENSG00000183508 0.00392720518504262 0.22080536680291
SYPL1 ENSG00000008282 0.00392745649714872 -0.181604437446811
WDR76 ENSG00000092470 0.00392808709502882 -0.197915467297835
RIOK1 ENSG00000124784 0.00392817312652528 -0.144944861069422
PNMT ENSG00000141744 0.00394434476729981 0.242492345929606
GNA15 ENSG00000060558 0.00394534423919021 0.151694064226817
ADRA1A ENSG00000120907 0.00395854832346723 0.12807053637516
WDR77 ENSG00000116455 0.00396204818482541 -0.133313178795752
FUS ENSG00000089280 0.00397110084610049 -0.198523072169493
C12orf65 ENSG00000130921 0.00398627066291035 -0.187962899793557
RNF130 ENSG00000113269 0.0039912212378031 0.238704260030531
ARHGEF9 ENSG00000131089 0.00399662608145859 -0.155846601984103
SELENBP1 ENSG00000143416 0.00403988678551992 0.222007138556628
TNIK ENSG00000154310 0.00405305248673077 -0.159927641391388
C5orf46 ENSG00000178776 0.00405820148085342 0.230677745888539
ZMAT2 ENSG00000146007 0.00405880557466301 0.233087614721847
CD47 ENSG00000196776 0.00406674477272368 -0.178280931455033
ZNF791 ENSG00000173875 0.00406871198154325 -0.184852340844461
DDX18 ENSG00000088205 0.00410974916938649 -0.172434384073483
NFIX ENSG00000008441 0.00412404738687739 0.148173410841455
HNRNPA2B1 ENSG00000122566 0.00414066053317712 -0.183372429501188
WDR44 ENSG00000131725 0.00418954375475267 -0.14650056283926
MLPH ENSG00000115648 0.0041931014686309 0.10765374458258
IGDCC3 ENSG00000174498 0.00421217855309805 0.16766479555228
PISD ENSG00000241878 0.00423956045305071 0.164547287442386
SPINK14 ENSG00000196800 0.00424469740442081 0.243604836805169
ANKRD10 ENSG00000088448 0.00425014436350334 -0.178163711663647
PPP3CC ENSG00000120910 0.00429936377256468 -0.233949268118845
LPXN ENSG00000110031 0.00434422803605225 -0.182379827968265
SH3GLB1 ENSG00000097033 0.00438771837616906 0.185194426541001
JAG1 ENSG00000101384 0.00439130338842657 0.100581246343084
IGFBP3 ENSG00000146674 0.00442607216385235 0.174659458410709
WSCD2 ENSG00000075035 0.00445053895636882 0.174802444085935
ARL14EP ENSG00000152219 0.00446714086289342 -0.176692463026854
TRIM5 ENSG00000132256 0.00451393363487322 -0.187575960727181
IQCF5 ENSG00000214681 0.00456041108302658 0.236082262752805
LY75 ENSG00000054219 0.00457997442077699 -0.224266386281277
PLEKHO2 ENSG00000241839 0.0045834011211394 0.215253792482729
PTGDR ENSG00000168229 0.00458655869982986 -0.238292370852975
FXC1 ENSG00000132286 0.00460138463877278 -0.135849951869591
PPP4R1L ENSG00000124224 0.00460531680576047 0.238724679582188
C5orf51 ENSG00000205765 0.0046137599050273 -0.161336705579906
TMBIM4 ENSG00000155957 0.0046395519977777 0.193414392174059
EFCAB2 ENSG00000203666 0.00466644844386453 0.144755708307895
PROK2 ENSG00000163421 0.0046764349065542 0.226752750512767
CD226 ENSG00000150637 0.00472969177092579 -0.191633955125826
BMP2 ENSG00000125845 0.00475959552633869 0.166022126614298
PIP4K2A ENSG00000150867 0.00479015911449719 0.192792999852105
MCOLN1 ENSG00000090674 0.00481492936669043 0.184915748829037
SCAF4 ENSG00000156304 0.00484407232796971 -0.218537997321003
ABRACL ENSG00000146386 0.0048705881867969 -0.227457361079065
PI3 ENSG00000124102 0.00487355836664976 0.237756775085552
LDLRAP1 ENSG00000157978 0.00487551820125656 -0.210280504638723
C10orf62 ENSG00000203942 0.00491313795121224 0.230948799619497
LRG1 ENSG00000171236 0.00492088832978594 0.201237541108989
PENK ENSG00000181195 0.00493518843479752 0.166685522821711
RAB5C ENSG00000108774 0.00493597358329891 0.162345843846782
KANK2 ENSG00000197256 0.00493701806746503 0.159311563827046
NET1 ENSG00000173848 0.00495779214894577 -0.144921570092664
CMC1 ENSG00000187118 0.00501431490529174 -0.230194597120773
NUP214 ENSG00000126883 0.00501951565316219 0.136154954861571
PFKFB3 ENSG00000170525 0.00510239706299712 0.16132675458768
SMG8 ENSG00000167447 0.00510565096292574 -0.234478166188559
ANK1 ENSG00000029534 0.0051080721060068 0.204473452932832
HERPUD1 ENSG00000051108 0.00512190812748383 -0.149732099041741
BPGM ENSG00000172331 0.00514645073211717 0.228738500645821
MMP3 ENSG00000149968 0.00522000934434562 0.23529460894853
R3HDM4 ENSG00000198858 0.0052551875033953 0.190248182234784
NKG7 ENSG00000105374 0.00527746460753717 -0.219044431549188
PASD1 ENSG00000166049 0.0052804340237388 0.239275518221937
CRYBB1 ENSG00000100122 0.00531151324619785 0.238105388504832
RPS6KA6 ENSG00000072133 0.00534509724675329 0.231696279088023
AASDHPPT ENSG00000149313 0.00535520651938714 -0.157658442915366
ECE1 ENSG00000117298 0.00539949082039688 0.139489722759646
PIN1 ENSG00000127445 0.00543515163847224 0.177092529274909
MYL12A ENSG00000101608 0.00544723797430308 -0.168449953157344
DENND2D ENSG00000162777 0.0054472802859283 -0.21866623476327
OR1L3 ENSG00000171481 0.00548400274048496 0.236655908004911
MAF1 ENSG00000179632 0.00549415845075726 0.182224264491487
CTLA4 ENSG00000163599 0.00553909370506342 -0.144457026559953
SF3B3 ENSG00000189091 0.00554241497499324 -0.171084056668325
OVOL1 ENSG00000172818 0.00557161408315053 0.14143490018094
MAGED1 ENSG00000179222 0.0055736088952255 -0.157632954793107
GJD4 ENSG00000177291 0.00562091747868113 0.232567358734688
TAS2R16 ENSG00000128519 0.00563522360097544 0.233757602139877
ATAD5 ENSG00000176208 0.00565372276577802 -0.234333254523667
SGIP1 ENSG00000118473 0.00566577599697064 0.133642532865786
LINC00656 ENSG00000233746 0.0056677943860319 0.173335641439588
STMN4 ENSG00000015592 0.0056726130228671 0.122718304892877
TRIM9 ENSG00000100505 0.0056833917019941 0.15130728918548
C16orf93 ENSG00000196118 0.00569359248462863 0.187060320132614
PDLIM7 ENSG00000196923 0.00570714006051184 0.12864262044626
MCM8 ENSG00000125885 0.00571229649318608 -0.141721682682931
CNTROB ENSG00000170037 0.00571908303489712 0.140580837209655
DDHD1 ENSG00000100523 0.0057472260257359 -0.171215971543031
CRABP2 ENSG00000143320 0.0057770803379677 0.14976353136355
PLIN5 ENSG00000214456 0.00579095937462516 0.232856060670375
KIAA0494 ENSG00000159658 0.00579248499602197 -0.137472380575708
HAVCR2 ENSG00000135077 0.00583778792786473 -0.139706617224876
ACYP1 ENSG00000119640 0.0059082632150839 -0.222510052219268
C12orf54 ENSG00000177627 0.00591090640596681 0.23662439529602
SEPSECS ENSG00000109618 0.0059109450824049 -0.147211648591257
PLAC8 ENSG00000145287 0.00593620178104459 -0.168926880784878
SH3BP5 ENSG00000131370 0.00594568736339991 -0.171673877301125
LINC00482 ENSG00000185168 0.00594620046171695 0.23155470644404
IKZF3 ENSG00000161405 0.00595721404440994 -0.198566356544325
NIPAL3 ENSG00000001461 0.00595833115682009 -0.172399790934265
CDC42EP3 ENSG00000163171 0.00598826202010462 0.188646556758484
ARFRP1 ENSG00000101246 0.00602069280052111 0.141426824734252
ATP2A2 ENSG00000174437 0.00602645231487152 -0.118026266715623
ZBTB40 ENSG00000184677 0.00605032793331413 -0.12736770339357
NCBP1 ENSG00000136937 0.00605261708712537 -0.172332411772913
BEST1 ENSG00000167995 0.00608718444679418 0.125057962959735
MCU ENSG00000156026 0.00610447593145885 0.16858143842614
CKLF ENSG00000217555 0.00612136111619361 0.190898853603615
DUSP10 ENSG00000143507 0.00613148580815216 -0.141491806719439
CALCOCO1 ENSG00000012822 0.0061398795341437 0.152035635625448
TRIM77P ENSG00000214414 0.00614751198521766 0.226646770733044
ZNF192 ENSG00000198315 0.00617947945715045 -0.136654145455942
EXOSC8 ENSG00000120699 0.00618532944203817 -0.219299721598181
HPS5 ENSG00000110756 0.00619892352631365 -0.138370374329221
UNC5D ENSG00000156687 0.00621501408455148 0.140239981853038
NUDT22 ENSG00000149761 0.00621962948350283 0.124720873566871
PADI2 ENSG00000117115 0.00624756834613123 0.211756553757839
TNS1 ENSG00000079308 0.00628584574924069 0.174507380144265
PPL ENSG00000118898 0.00629991194818509 0.137232520017193
TFR2 ENSG00000106327 0.00631224862137258 -0.234618804074227
ASB5 ENSG00000164122 0.00633827334002563 0.161159198286752
SLFN13 ENSG00000154760 0.00635289529373207 -0.152111585296684
TREML2 ENSG00000112195 0.00637433003691122 0.163626850793317
GABRP ENSG00000094755 0.00642366945724868 0.160706604708719
RAD1 ENSG00000113456 0.00646277464645076 -0.114485069446461
MYLK ENSG00000065534 0.00651411989454918 -0.155742648627974
NR3C2 ENSG00000151623 0.0065335066279966 -0.170106998774289
PNMA1 ENSG00000176903 0.00653778964369344 -0.213935098683783
BLCAP ENSG00000166619 0.0065456411215008 -0.1953596615776
SLC32A1 ENSG00000101438 0.00658493604079724 0.163355859657659
PTGFRN ENSG00000134247 0.00665848633802845 0.17183922574233
IMP4 ENSG00000136718 0.00667814453567433 -0.225781430236539
LMO7 ENSG00000136153 0.00668183119953844 -0.136287934902284
SCGB1A1 ENSG00000149021 0.00672996790127933 0.173522597429254
SLC26A8 ENSG00000112053 0.00673477373424251 0.236226896050832
SEC14L1 ENSG00000129657 0.00673907766598553 0.157622152303738
THNSL2 ENSG00000144115 0.00674139892487389 0.22546550131224
NPL ENSG00000135838 0.00676773028211491 0.191109654252562
CAP1 ENSG00000131236 0.00678686175813921 0.184359452013389
KIAA1430 ENSG00000164323 0.00679479865267666 -0.127411414375881
GGA2 ENSG00000103365 0.00681925097348202 -0.141277564521193
AKR1CL1 ENSG00000196326 0.00684267618201599 0.233569153195648
DCK ENSG00000156136 0.00684679612100239 -0.153255633471915
ETS1 ENSG00000134954 0.00685240399555112 -0.167165314297154
USP24 ENSG00000162402 0.00686013325938592 -0.170910577225192
TNFRSF10B ENSG00000120889 0.00688074524826876 0.147420833980452
OMA1 ENSG00000162600 0.00688417572220727 -0.211347233483569
GNB2 ENSG00000172354 0.00689393482456425 0.163184405837734
ZHX3 ENSG00000174306 0.00690946508510107 -0.14598797890031
GDE1 ENSG00000006007 0.00694959969749917 0.18637434039894
C8orf34 ENSG00000165084 0.00695425372344608 0.108549621634732
SSB ENSG00000138385 0.00696910129354838 -0.2141464627781
HNRNPR ENSG00000125944 0.00697272413313332 -0.143857567257599
ZNF805 ENSG00000204524 0.00700579435234196 -0.120686803075868
NXNL2 ENSG00000130045 0.00700738585297658 0.132285433136387
NLRX1 ENSG00000160703 0.00701908297792125 0.14666216396593
GART ENSG00000159131 0.00705571573156458 -0.123257002648059
ANKRD27 ENSG00000105186 0.00710536975200255 -0.225349600242174
PDSS1 ENSG00000148459 0.00710888362748295 -0.224687687617863
TERF1 ENSG00000147601 0.00719083443921999 -0.16965209154719
SCUBE2 ENSG00000175356 0.00719111126481801 0.233544084332163
WBP11 ENSG00000084463 0.00719869752146904 -0.16588362755804
NCL ENSG00000115053 0.00720923913814538 -0.172640798957961
CYP4V2 ENSG00000145476 0.00722310900590116 -0.173900552916201
CKAP4 ENSG00000136026 0.00722651914604646 0.189741754559917
EMR2 ENSG00000127507 0.00726488216307461 0.180181874034951
PTBP1 ENSG00000011304 0.00730294031587758 -0.131716080865857
PRKCQ ENSG00000065675 0.00735702667641498 -0.153527452352193
MAP2K1 ENSG00000169032 0.00737546435821635 -0.200799775195088
WNT2 ENSG00000105989 0.0073778363008966 0.131365997828296
ITGA5 ENSG00000161638 0.0073895986932642 0.144941256588855
PRPS1 ENSG00000147224 0.00739591453588998 -0.160841750374616
SON ENSG00000159140 0.0074040410960178 -0.13233477434073
RHBDF1 ENSG00000007384 0.00742056894181342 0.119906574849017
GABARAPL2 ENSG00000034713 0.00744247468153397 0.170255112588936
YTHDC2 ENSG00000047188 0.00745722983368785 -0.170520110328845
RIBC2 ENSG00000128408 0.0074756599040771 0.230316829166224
OR52K1 ENSG00000196778 0.0074846900886448 0.223729881163909
KIF1B ENSG00000054523 0.00750861117772589 0.133101389579406
RAB7L1 ENSG00000117280 0.00751001644785455 -0.118577007758521
MTMR10 ENSG00000166912 0.00752364264916587 0.143432442606269
CBR4 ENSG00000145439 0.00752789627598684 -0.130600587046486
CSMD3 ENSG00000164796 0.00754399585332503 -0.16678360107144
DGUOK ENSG00000114956 0.00754650119711774 -0.209803752484558
DNAJC30 ENSG00000176410 0.00756114038596016 -0.228388509361106
HAND2 ENSG00000164107 0.00759829727462453 0.157158224922247
KXD1 ENSG00000105700 0.00759905194234645 -0.180083176429196
PYHIN1 ENSG00000163564 0.007650288066696 -0.174662937345507
SCN2B ENSG00000149575 0.0076566148899688 0.114403550698215
SPON2 ENSG00000159674 0.00767878146508047 -0.155065850264459
ATAD1 ENSG00000138138 0.00769256602273087 -0.160784481355527
THUMPD1 ENSG00000066654 0.00770187945059536 -0.181613734341554
CLIP4 ENSG00000115295 0.00770907458297146 -0.136141571760045
ZNF843 ENSG00000176723 0.00773334013829089 0.2112430997646
COL11A1 ENSG00000060718 0.00773632081530136 0.0936273119713758
BAHD1 ENSG00000140320 0.00774787895245176 -0.209006481367895
FAM190A ENSG00000184305 0.00774824225334468 0.216649084820582
LST1 ENSG00000204482 0.0077691764970397 0.190786760628745
SOX6 ENSG00000110693 0.00776998445633219 0.129343993548658
GALNT14 ENSG00000158089 0.00777491031051206 0.180580232304353
NLRC3 ENSG00000167984 0.00778400313042709 -0.220886456086626
ERP44 ENSG00000023318 0.00778905072004422 -0.144965454976333
ADAMTS1 ENSG00000154734 0.00780762083107902 -0.171556008081105
KBTBD11 ENSG00000176595 0.0078220629222346 0.141550992973563
CPSF4 ENSG00000160917 0.00782579536910346 -0.125864288084692
TONSL ENSG00000160949 0.00783293500736576 0.219873912569833
ACTL6A ENSG00000136518 0.00783793391814345 -0.218496342811946
CUX2 ENSG00000111249 0.00784000221513764 -0.227404252748367
KIAA0141 ENSG00000081791 0.007852899412859 -0.123055476357182
VEZT ENSG00000028203 0.00785577910099851 -0.15450786526818
SLC7A2 ENSG00000003989 0.00785758461750578 0.115158103149055
PRUNE2 ENSG00000106772 0.0079502135186349 0.131417482429759
JMY ENSG00000152409 0.00798200737774441 -0.167401118130168
CELF6 ENSG00000140488 0.00799978200800863 -0.128261417465195
RGS16 ENSG00000143333 0.00800766811946454 0.134413792328499
FANCE ENSG00000112039 0.00802116194381788 0.132562294785994
EPHA7 ENSG00000135333 0.00802609423492254 0.105770752643142
PRAM1 ENSG00000133246 0.00809753472838754 0.190363626434093
EIF1AX ENSG00000173674 0.00810700347481582 -0.205294126554163
ABTB1 ENSG00000114626 0.00811097642311834 0.124662676360908
HNRPDL ENSG00000152795 0.00811236620187065 -0.141940482639447
OR2W1 ENSG00000204704 0.00816776756714382 0.224402649348824
ASB3 ENSG00000115239 0.00819897356772074 -0.207624793476946
COX18 ENSG00000163626 0.00820304828504707 -0.155673875970808
PCNXL4 ENSG00000126773 0.00824911218595491 -0.169564892472981
C16orf7 ENSG00000075399 0.00832479521598626 0.224161677416507
IKZF1 ENSG00000185811 0.00835911021200481 -0.123165981116513
TBR1 ENSG00000136535 0.00840191193339516 0.129754172126554
LGALS3 ENSG00000131981 0.00842398314960943 0.216167685476833
CAMK2G ENSG00000148660 0.00842406750057622 0.109826225674321
CXADR ENSG00000154639 0.00843696237726093 0.159073717181444
ANKRD1 ENSG00000148677 0.00843938690492254 0.215720717486841
MPP1 ENSG00000130830 0.00845055160364208 0.198338423181734
SPARCL1 ENSG00000152583 0.00846159755153443 0.14203854949454
MFSD6 ENSG00000151690 0.00846295849938187 -0.15324691709054
BTRC ENSG00000166167 0.00846531603052364 -0.126992290104466
G3BP1 ENSG00000145907 0.00847897150392907 -0.174809765619487
DNAJB11 ENSG00000090520 0.00848665046467001 -0.199354478975764
TIGD7 ENSG00000140993 0.00848785576136215 -0.214634456101161
RALGAPB ENSG00000170471 0.00850114697516458 -0.113246469253383
MICALL2 ENSG00000164877 0.00851205478141694 0.142738924209905
PTPN4 ENSG00000088179 0.00853067708647728 -0.211801844746061
CYP1B1 ENSG00000138061 0.00855082550116612 0.136113863202847
VMP1 ENSG00000062716 0.00858945152441972 0.184903587704822
IGBP1 ENSG00000089289 0.008602246276313 -0.203863239983187
C9orf156 ENSG00000136932 0.0086169476707672 -0.226468964465742
TBX6 ENSG00000149922 0.00862254886966379 0.164751261191327
SLC25A29 ENSG00000197119 0.00866151641431519 0.15892695252501
PIM3 ENSG00000198355 0.00871045607441485 0.205440207567835
INF2 ENSG00000203485 0.00873548759231814 0.114332817682389
ELTD1 ENSG00000162618 0.00875231418829151 0.158561151960344
KLF7 ENSG00000118263 0.00887366013222267 0.149425539848485
MT-ND4 ENSG00000198886 0.00890960184850633 -0.182392936484885
SNCA ENSG00000145335 0.00893744164786285 0.186922482779911
TSPAN14 ENSG00000108219 0.0089491483499754 -0.109862054938231
WDR20 ENSG00000140153 0.00897935307381424 -0.120381560022337
FLT4 ENSG00000037280 0.00899547420235521 0.10537542430274
AC004696.2 ENSG00000166770 0.00899977678434702 -0.141331499289904
GTF2I ENSG00000077809 0.00900992036456207 -0.189589997265441
BLVRB ENSG00000090013 0.00906270656055582 0.201231357828892
PHACTR2 ENSG00000112419 0.00912042428409925 -0.107060639652436
BCL6 ENSG00000113916 0.00913690422629888 0.173647452986585
CGREF1 ENSG00000138028 0.00915975687099385 0.133475145346063
SHISA4 ENSG00000198892 0.00917038577015597 -0.21489728299833
XYLT1 ENSG00000103489 0.00917156905540969 -0.216182838129682
CYP26C1 ENSG00000187553 0.00917290538562496 -0.206459737890641
EFHD2 ENSG00000142634 0.00920376551141701 0.166160574181179
CCDC33 ENSG00000140481 0.00921772919682888 0.115614741474882
SRD5A2 ENSG00000049319 0.00923608802080057 0.153795855148696
NUDT2 ENSG00000164978 0.00926270780459802 0.226739267889371
HDDC2 ENSG00000111906 0.00928128564142343 -0.213155409796259
PDE1B ENSG00000123360 0.0093447761399647 0.121028281051559
C15orf41 ENSG00000186073 0.0093874600583306 -0.223747970667288
CEACAM4 ENSG00000105352 0.00939278478711707 0.169769941343585
UBE2O ENSG00000175931 0.00940283366324938 0.211269820510846
ADAMTS4 ENSG00000158859 0.00941883910791973 0.15463920584489
GEMIN4 ENSG00000179409 0.0094639326455365 -0.160980190928975
RP11-332O19.5 ENSG00000235376 0.0094804519356739 0.220974769278196
ATP5G1 ENSG00000159199 0.00948430486115544 -0.214427027429325
OR51A7 ENSG00000176895 0.00948463163605735 0.220027507827924
OPLAH ENSG00000178814 0.00952055731460362 0.221491543280212
SLFN5 ENSG00000166750 0.00954349263026593 -0.160052174117668
GLG1 ENSG00000090863 0.00958989864323026 -0.130073128812014
CTR9 ENSG00000198730 0.00961086586265376 -0.201829476156054
LUC7L3 ENSG00000108848 0.0096113238705628 -0.144033766997013
SOX11 ENSG00000176887 0.00969688087757822 0.115996549241916
ATG2B ENSG00000066739 0.00970627100481395 -0.114281088988653
OR2Z1 ENSG00000181733 0.00974580867710184 -0.20965244713555
TNFRSF10C ENSG00000173535 0.00977334365774379 0.17406337978577
HLA-DPA1 ENSG00000231389 0.00977539704231849 -0.174358376756744
CSTF3 ENSG00000176102 0.00977716152061132 -0.149349521420488
TMEM222 ENSG00000186501 0.00980457238394713 0.153660034549536
IL20RA ENSG00000016402 0.00980875861891352 0.156071931431209
CTPS1 ENSG00000171793 0.00982690966337318 -0.124340843207205
ZNF548 ENSG00000188785 0.00982991986135793 -0.163829150679178
GAS7 ENSG00000007237 0.00990650846265506 0.151972558642864
ZNF136 ENSG00000196646 0.00992975569019376 -0.149488325277686
MMP25 ENSG00000008516 0.00996110177118216 0.178544599209641
GLOD4 ENSG00000167699 0.0100097439178012 -0.151971906915703
NES ENSG00000132688 0.0100338893888415 0.156495712369328
FAM122B ENSG00000156504 0.0100375405968901 -0.128645442541967
CASP8AP2 ENSG00000118412 0.0101488508770338 -0.222452633233918
THEM4 ENSG00000159445 0.0101626540001928 -0.202034216515563
CAMSAP3 ENSG00000076826 0.0101691217063543 0.124273953499697
COL9A2 ENSG00000049089 0.01019299310254 0.2071487107965
VSIG4 ENSG00000155659 0.0102036324357631 0.144346047376279
MSRA ENSG00000175806 0.0102104209328629 0.139172086533063
SEC31A ENSG00000138674 0.0102271834924502 -0.160957960105531
OR52K2 ENSG00000181963 0.0102428330728492 0.178099361956133
RHOB ENSG00000143878 0.0103018338916078 0.108637802152331
METTL9 ENSG00000197006 0.0103122971379241 0.151316156303954
EIF3M ENSG00000149100 0.0103273993300567 -0.141479822196115
ACCSL ENSG00000205126 0.0103317641529132 0.214330615778507
CRADD ENSG00000169372 0.0103358975393286 0.112930336462498
TRIM40 ENSG00000204614 0.0103818960217034 0.202033288444246
BRSK1 ENSG00000160469 0.0103944021369025 0.176931905380766
CCDC155 ENSG00000161609 0.0103976139854163 0.206363211495269
BAIAP3 ENSG00000007516 0.0104034548775657 0.106782094406154
TRNAU1AP ENSG00000180098 0.0104198235154887 -0.131929697069059
KY ENSG00000174611 0.0104751631977673 0.146593724286825
VASP ENSG00000125753 0.0104772215635593 0.195513117669625
CXorf30 ENSG00000205081 0.0105062959122301 -0.217132482916466
ARHGEF10 ENSG00000104728 0.0105152111379559 0.131088496664701
TPCN2 ENSG00000162341 0.0105184346084478 0.130809976859323
RPE ENSG00000197713 0.0105296140423995 -0.164433040657303
CLCN4 ENSG00000073464 0.0105919326469262 0.124541182273219
TRIM56 ENSG00000169871 0.0105980814565584 -0.19430777797763
MBNL1 ENSG00000152601 0.0106001921887509 -0.13801253018044
GYS2 ENSG00000111713 0.0106782106160417 0.215226503630183
ASF1A ENSG00000111875 0.0107054164989424 -0.162826189903698
SSR3 ENSG00000114850 0.0107154682872347 -0.122802560595007
TRMT61A ENSG00000166166 0.0107204592251508 0.128006186510435
GPATCH8 ENSG00000186566 0.0107635764811311 -0.129815205400603
RAP1GDS1 ENSG00000138698 0.0107807452434195 -0.147622002446523
C12orf40 ENSG00000180116 0.0107923310953435 0.152233329511714
FRMD5 ENSG00000171877 0.0108189427427237 0.219850373369476
YJEFN3 ENSG00000250067 0.0108619302859464 0.118013391662387
RHBDF2 ENSG00000129667 0.0108789856851277 0.126942696972403
ZNF763 ENSG00000197054 0.0108869910882905 -0.178778013260744
HLX ENSG00000136630 0.0109221854657733 0.208128468998903
FAM19A3 ENSG00000184599 0.0109303900143272 0.155159913576089
RCOR2 ENSG00000167771 0.0109541805331269 0.214847745922697
NDUFB8 ENSG00000166136 0.0109691116605608 -0.159768589362296
DDX21 ENSG00000165732 0.0110522466735708 -0.129280328436941
WDR78 ENSG00000152763 0.0110722216693391 0.125751936078571
SSNA1 ENSG00000176101 0.0110734772885931 0.140862932772155
MCM6 ENSG00000076003 0.0110807845388756 -0.133613656198162
FRMPD4 ENSG00000169933 0.011085021971943 0.145488698883006
CKAP2 ENSG00000136108 0.0110890916427803 -0.122651770943247
KIF6 ENSG00000164627 0.0110950295712478 0.113288852454146
NINJ2 ENSG00000171840 0.0111566560994814 0.147501713846936
CYFIP2 ENSG00000055163 0.0111586297752016 -0.137587482522575
PDE4C ENSG00000105650 0.0111691676738548 0.114190031867001
PCDHGA10 ENSG00000253846 0.0112283198340567 0.212074481078501
RAPGEF3 ENSG00000079337 0.011252251791702 0.118958450522182
ETNK2 ENSG00000143845 0.0112611401751505 0.125863529391529
MOGAT3 ENSG00000106384 0.0112720432089554 0.134188626940674
SLC39A9 ENSG00000029364 0.0112728934777344 -0.0874273810044771
RFESD ENSG00000175449 0.0113103452304168 -0.219286807894437
PHC2 ENSG00000134686 0.0113388755611947 0.169509299072907
COTL1 ENSG00000103187 0.0113467262235373 0.141516373888535
ATOH8 ENSG00000168874 0.011349302381646 0.205487256411728
SND1 ENSG00000197157 0.0113515418201109 -0.179369872047472
MAOA ENSG00000189221 0.0113737638071245 0.112983695298392
MAN1A2 ENSG00000198162 0.0113807318973241 -0.139053126116511
INTS8 ENSG00000164941 0.0114212949579157 -0.200942636022836
CTSW ENSG00000172543 0.0114657737291076 -0.198695806775248
CYP2A13 ENSG00000197838 0.0114932372500414 0.208432704683974
BASP1 ENSG00000176788 0.0115161503646997 0.198014380975248
RECQL5 ENSG00000108469 0.0115207868752199 0.109563477965515
STAB2 ENSG00000136011 0.0115458257036057 0.193700061412899
RALGPS1 ENSG00000136828 0.0115499495422185 0.0899515070337622
SUMO4 ENSG00000177688 0.011551045323286 0.216850395068841
RUNX3 ENSG00000020633 0.0116128865857655 -0.150026367641495
SCT ENSG00000070031 0.0116228491966109 0.205415068511498
GNA12 ENSG00000146535 0.0116243231146442 0.150990916768046
KCNV2 ENSG00000168263 0.0116533994215614 0.12145997658979
ACY3 ENSG00000132744 0.0116538809117768 0.136270342402837
AJUBA ENSG00000129474 0.0116555502091699 0.13172216238884
PLCD1 ENSG00000187091 0.0117079121773705 0.212723982440977
BAG3 ENSG00000151929 0.0117210743057541 -0.210144322199821
DMRTA1 ENSG00000176399 0.0117544786811674 0.211881813028672
ZNF99 ENSG00000213973 0.0117590622844536 0.193432541725713
MTMR2 ENSG00000087053 0.0117733005497681 -0.120043382850999
NCAM1 ENSG00000149294 0.011810742635272 -0.116721965099165
PGAP2 ENSG00000148985 0.011813296693002 0.124654990036711
TMEM167B ENSG00000215717 0.0118158731035068 0.120801213232269
FAM129B ENSG00000136830 0.0118253151599525 0.163067808530882
RORA ENSG00000069667 0.0118689486664485 -0.158534753937078
ARHGEF3 ENSG00000163947 0.0118899735724103 -0.145343407239854
AKAP2 ENSG00000241978 0.0119168652633432 -0.154518211782792
DLG1 ENSG00000075711 0.0119295008115875 -0.0970804319749338
ADAMTS14 ENSG00000138316 0.01198112858526 0.15071485914513
NPC1 ENSG00000141458 0.0119838858105126 -0.164203474554264
ARMC8 ENSG00000114098 0.0120252526351166 -0.109480241222101
HS3ST5 ENSG00000249853 0.0120482644003049 0.148937582136643
SLC39A1 ENSG00000143570 0.0120571486596675 0.10942543380286
OTUD5 ENSG00000068308 0.0120832561438158 0.119213850742696
FAM69A ENSG00000154511 0.0120967788177789 -0.133899101113787
STEAP4 ENSG00000127954 0.0121177059129542 0.191077290600694
DOK1 ENSG00000115325 0.0121230250257829 0.131584518381703
CDC37L1 ENSG00000106993 0.0121341759351682 -0.140427305303567
CEACAM19 ENSG00000186567 0.0121534445728092 0.129482624734677
PTPRE ENSG00000132334 0.0121872231425735 0.136819170153249
PROL1 ENSG00000171199 0.0121936054830559 0.198720545593809
RHBDL1 ENSG00000103269 0.0122589412067504 0.200586216910007
CLEC6A ENSG00000205846 0.0122649186320619 0.167992228533377
RAPGEF4 ENSG00000091428 0.0123121740317529 0.12821876083495
ZNF414 ENSG00000133250 0.0123136604247416 0.149927550279075
GPR180 ENSG00000152749 0.0123394940204025 -0.159424541829098
ATPAF1 ENSG00000123472 0.0123779270938341 -0.122822601085253
NLRP8 ENSG00000179709 0.0123959620335203 0.149114613509649
ZNF608 ENSG00000168916 0.0124374675364729 0.131688272961542
ETNK1 ENSG00000139163 0.0124376681049449 -0.144692672855505
ICAM1 ENSG00000090339 0.012439468030546 0.15360194633251
ZDHHC3 ENSG00000163812 0.0125051210206196 0.106439545970508
KLK3 ENSG00000142515 0.0125116631965746 0.0940747965740754
PGRMC2 ENSG00000164040 0.0125271220114951 -0.158217711555661
CXCL1 ENSG00000163739 0.0125290717575182 0.15419398331893
RNF207 ENSG00000158286 0.0125364270075031 0.1259915521515
C15orf63 ENSG00000242028 0.0125413303945043 -0.151895220389533
KAAG1 ENSG00000146049 0.0125635209126938 0.203426391144457
TRPM6 ENSG00000119121 0.0125879960207653 0.172449025784829
TAS2R43 ENSG00000255374 0.01260750440311 -0.217109467118111
SKA2 ENSG00000182628 0.0126187479162159 -0.151683825542165
PIN4 ENSG00000102309 0.0126390283766349 -0.208439119681011
PLA2G1B ENSG00000170890 0.0126722086407776 0.132650993437348
SSH2 ENSG00000141298 0.0127012504697203 0.158351546406369
LINC00341 ENSG00000229645 0.01270267349521 -0.175865234941143
WDR67 ENSG00000156787 0.0127243393865662 -0.146681543637168
SEC16A ENSG00000148396 0.012728658963017 0.1085061510679
SLC30A2 ENSG00000158014 0.0127505185863665 0.150861390243444
TRAPPC5 ENSG00000181029 0.0127550903311141 0.193981821390412
SERGEF ENSG00000129158 0.0128186640039724 -0.133500095669357
TMEM97 ENSG00000109084 0.0128417480582165 -0.110040548306369
TBCCD1 ENSG00000113838 0.0128709494053451 -0.161193948203997
RABGGTB ENSG00000137955 0.0129306624138366 -0.185465297861021
OR11H6 ENSG00000176219 0.0129598462481941 -0.207066850903911
MBD6 ENSG00000166987 0.0129710906483099 0.151175901844147
ZNF835 ENSG00000127903 0.0129766632599257 0.150922956544417
RP11-488C13.5 ENSG00000258301 0.0129926852454709 0.213089445932849
SBNO2 ENSG00000064932 0.013032499791127 0.110690338626636
B3GNT5 ENSG00000176597 0.0130398551966956 0.171238785063382
SLC16A7 ENSG00000118596 0.0130640503790881 -0.138351884362393
CDH13 ENSG00000140945 0.0130835713272282 0.102143358842005
NDUFS6 ENSG00000145494 0.0130913470848146 -0.180679202753769
IL1B ENSG00000125538 0.0130944218970086 0.20787610819383
NFATC3 ENSG00000072736 0.0130980223202717 -0.141564751274566
GRPEL1 ENSG00000109519 0.0131555012887975 -0.175773483966815
ITPRIP ENSG00000148841 0.013164383188824 0.202001688076205
TECPR2 ENSG00000196663 0.0132506612071353 0.133901707248981
NR1H2 ENSG00000131408 0.013267821755992 0.135585767991414
RP11-701P16.1 ENSG00000249138 0.0132753337620828 0.19736792789995
C11orf87 ENSG00000185742 0.0133030257562727 0.150024691824995
HDAC2 ENSG00000196591 0.013340718956308 -0.149496622072615
FAM91A1 ENSG00000176853 0.0133511540923222 0.150251617068455
TBX4 ENSG00000121075 0.013366686878449 0.14987024524175
DUS3L ENSG00000141994 0.0134088593945482 0.135320243462255
IER2 ENSG00000160888 0.0134194045523535 0.185928553695835
IMP3 ENSG00000177971 0.0134629776158811 -0.163728565754299
AVPR2 ENSG00000126895 0.0134666366325397 0.208531435876269
DAG1 ENSG00000173402 0.0134707648170126 -0.0975914791658046
G3BP2 ENSG00000138757 0.0135208293749618 -0.124143345031891
CNIH4 ENSG00000143771 0.0135513504167899 0.152641592060218
ENPP5 ENSG00000112796 0.0135732531243124 -0.158617665694138
JUNB ENSG00000171223 0.0135772161674774 0.18586449552866
PPIL3 ENSG00000240344 0.013578774213951 -0.207108237699621
FBXO21 ENSG00000135108 0.0136185666843597 -0.1230666263624
ST6GALNAC3 ENSG00000184005 0.0136366341765798 0.126877033816729
DMXL2 ENSG00000104093 0.013646807009541 0.15354954034801
ZNF260 ENSG00000254004 0.013662452683639 -0.13607260802978
PSMD4 ENSG00000159352 0.0136672882450878 0.192351711171041
MESP2 ENSG00000188095 0.0136901375753748 0.203833822685176
CD74 ENSG00000019582 0.0137302857117553 -0.173778503806092
SPIN1 ENSG00000106723 0.0137563863450372 -0.128427752308799
PGBD2 ENSG00000185220 0.0137628470077252 -0.151802527036789
CASR ENSG00000036828 0.0137861549073048 0.150983569113845
GAPDHS ENSG00000105679 0.0138009442510685 0.20287349641209
CMKLR1 ENSG00000174600 0.0138088766201528 -0.130819579058932
KIAA0528 ENSG00000111731 0.013816825868039 -0.142158873763784
ITGA6 ENSG00000091409 0.0138686051171922 -0.152328044962953
NOVA2 ENSG00000104967 0.0139000446292935 0.149438628351973
BLNK ENSG00000095585 0.0139571223925999 -0.207960757092679
HLA-DPB1 ENSG00000223865 0.0139755891848249 -0.126356446631799
ZNF71 ENSG00000197951 0.0139771598759159 -0.155137485977271
RUFY4 ENSG00000188282 0.0140367210692987 0.208998211227735
LYRM5 ENSG00000205707 0.0140454989383607 -0.20618063160027
ECI2 ENSG00000198721 0.0140507652223489 -0.14459956867047
NAA15 ENSG00000164134 0.0140667200860746 -0.132659574050285
DEFB128 ENSG00000185982 0.0140726194164212 0.151554578031192
VPS16 ENSG00000215305 0.0141325602251028 -0.199272057324355
SH2D4B ENSG00000178217 0.0141715850383067 -0.208969940914397
C16orf62 ENSG00000103544 0.0141813609897427 -0.129213728535923
R3HDM1 ENSG00000048991 0.0142656554125859 -0.106088144327963
ARID3A ENSG00000116017 0.0142748447450921 0.208593892912443
DENND5A ENSG00000184014 0.0143024815797251 0.150564426536751
GTPBP5 ENSG00000101181 0.0143054844332034 0.09758983492264
IPO11 ENSG00000086200 0.0143263266112549 -0.151769141714727
F8 ENSG00000185010 0.0143426219253425 0.122843641298872
CCDC51 ENSG00000164051 0.0143842727479821 0.212987395607893
RELT ENSG00000054967 0.0144033474767046 0.157868662011698
TLN1 ENSG00000137076 0.0144747153748622 0.146619512009662
OSBPL3 ENSG00000070882 0.014485564626669 -0.137604864994375
SLC24A4 ENSG00000140090 0.0144948715006587 0.168834983935203
ATAD2B ENSG00000119778 0.0145061094918144 -0.163357970984075
B3GNT8 ENSG00000177191 0.0145445253117663 0.206674240939277
P2RY13 ENSG00000181631 0.0145498469039867 0.170487040744519
RBMS2 ENSG00000076067 0.0145873596830058 0.197451242924045
SIAH2 ENSG00000181788 0.0146464292648724 0.189403941348028
SIDT1 ENSG00000072858 0.0146521741157805 -0.143018757848316
AIM1 ENSG00000112297 0.0146567003416657 0.124842629404948
IL34 ENSG00000157368 0.0146638609869924 0.155508421339635
KIF13A ENSG00000137177 0.0146642525362009 0.156998584505742
IL4R ENSG00000077238 0.0146761313379954 0.127931851977904
MMD ENSG00000108960 0.0146802674960919 -0.158974346668383
IGF2R ENSG00000197081 0.0147088844214481 0.164686861489662
CSTF1 ENSG00000101138 0.0147535623371801 -0.123332466887718
PICALM ENSG00000073921 0.0147568939649578 0.141342547320558
ADAM17 ENSG00000151694 0.014758404702083 0.114207427727826
PNN ENSG00000100941 0.0147849591804616 -0.151888480558722
LY6D ENSG00000167656 0.0148102830284497 0.15155538339644
SOS1 ENSG00000115904 0.0148391991469819 -0.108979665264912
MVP ENSG00000013364 0.0148538709679929 0.143630531655174
RBM12 ENSG00000244462 0.0148896115271085 -0.135899353362348
ADAM9 ENSG00000168615 0.0148915565423108 0.132070829113123
ZC3H14 ENSG00000100722 0.0149660543499237 -0.130245185406162
KIAA2026 ENSG00000183354 0.0149813255471465 -0.121787438741757
PSMD13 ENSG00000185627 0.0150314546703909 0.162076006341477
MARCH8 ENSG00000165406 0.0150681938669 0.188633071417305
CX3CR1 ENSG00000168329 0.0150813959167815 -0.168164841804623
STIM2 ENSG00000109689 0.0150941353686198 -0.115623178270908
ZFP14 ENSG00000142065 0.0151407891279687 -0.143657063894179
CASP10 ENSG00000003400 0.015160304851494 -0.103521264776058
TLE4 ENSG00000106829 0.015202237583184 0.115624387394638
MATR3 ENSG00000015479 0.0152111403638703 -0.134667485995239
MPP6 ENSG00000105926 0.0152191133934336 0.206635050983871
C1orf192 ENSG00000188931 0.015225558720828 0.209136580673506
GPR20 ENSG00000204882 0.0152904749693704 0.206024356788583
ANGEL2 ENSG00000174606 0.0152910000198153 -0.129797880736087
SHANK2 ENSG00000162105 0.0152969346491378 0.0960378546061084
UBA5 ENSG00000081307 0.0153011091471902 -0.13021618380477
LILRA6 ENSG00000244482 0.0153483507483891 0.149196279721181
TNFSF15 ENSG00000181634 0.0153692896606674 0.147070442220561
ZADH2 ENSG00000180011 0.0153773836983577 -0.107408167412603
LPCAT1 ENSG00000153395 0.0153841520272599 -0.177488185430696
LRRC8A ENSG00000136802 0.015387516913766 -0.123244502829003
TMEM64 ENSG00000180694 0.0154046241364716 -0.0981495899375484
ANGPTL2 ENSG00000136859 0.0154105252363878 0.126939962905448
KIAA0430 ENSG00000166783 0.0154115799662204 0.133670085257336
SLFN12L ENSG00000205045 0.0154166861022813 -0.197452393804874
ALB ENSG00000163631 0.0155003497869577 0.206998849080493
RASD1 ENSG00000108551 0.0155339758504593 -0.203322112800874
OR7A5 ENSG00000188269 0.0155511539299577 0.203412997484253
KIAA0947 ENSG00000164151 0.0155789584455103 -0.192475138540656
C2orf56 ENSG00000003509 0.0155810450061566 -0.122966507845808
PDE7A ENSG00000205268 0.0156092141627203 -0.138650640714546
GORASP1 ENSG00000114745 0.0156399286840356 0.100166266440495
SIK3 ENSG00000160584 0.0156730301671376 0.148979017876926
AARS ENSG00000090861 0.0157175879496219 -0.163534984178822
GNPNAT1 ENSG00000100522 0.0157494230741523 -0.125781492747312
PPCS ENSG00000127125 0.0157504032283614 -0.15495604776044
CDKN1A ENSG00000124762 0.0157534379888874 -0.182279708782926
ESYT1 ENSG00000139641 0.0157832124130485 -0.193679767233916
ERCC1 ENSG00000012061 0.0157955790309921 -0.160196866937026
TUBA3E ENSG00000152086 0.0158007016410764 0.201000381694773
LPCAT3 ENSG00000111684 0.01581152701849 0.10671025849487
ZNF330 ENSG00000109445 0.0158229085949335 -0.139543486096011
PARP1 ENSG00000143799 0.0158506406288856 -0.12124007291635
C17orf109 ENSG00000204323 0.0158837788923915 0.145194227436175
TTC3 ENSG00000182670 0.0158842800906342 -0.120648007046683
ZBTB10 ENSG00000205189 0.0158910459794916 -0.150176902657345
LINC00346 ENSG00000255874 0.0159080231988219 0.200481589230673
ITPKB ENSG00000143772 0.0159346466617149 -0.124974013495014
HS3ST4 ENSG00000182601 0.015944740699729 0.198685925622792
PM20D1 ENSG00000162877 0.0160010775455907 0.208104246432192
GMPR ENSG00000137198 0.0160239527032672 0.18427403987547
GABRA6 ENSG00000145863 0.0160625636111055 0.14105969340114
KIAA0146 ENSG00000164808 0.0161194303469863 -0.0899218110710214
ELMO1 ENSG00000155849 0.0161892321202198 0.135532036379251
ELP2 ENSG00000134759 0.0162398228069103 -0.196731579028294
PRPH2 ENSG00000112619 0.0162497068505828 0.140719118159668
RBM12B ENSG00000183808 0.0162817382469476 -0.117910208242117
STYX ENSG00000198252 0.0162837547792676 -0.146612767144703
POLR2B ENSG00000047315 0.0163261659427336 -0.181241897597033
RPS6KA1 ENSG00000117676 0.0163306251115538 0.124267442435229
CDKN2D ENSG00000129355 0.0163359120767497 0.191915056264286
SUSD3 ENSG00000157303 0.0163398171205937 -0.192458846848626
DKC1 ENSG00000130826 0.0163475712645959 -0.137064840400905
ABHD6 ENSG00000163686 0.0163885317185468 0.151243574122187
SMOC1 ENSG00000198732 0.0164202322093475 0.144558285753978
C9orf78 ENSG00000136819 0.0164618614062067 0.19952817916785
RPRD1B ENSG00000101413 0.0164981174570197 0.141413117191854
RNASEH2B ENSG00000136104 0.0165108033933865 -0.156202607080032
HIST1H2AI ENSG00000196747 0.0165158074080619 -0.152899187912874
RAB24 ENSG00000169228 0.0165311235403508 0.176243212777225
CUL1 ENSG00000055130 0.0165558272501874 -0.152096167798998
LIN9 ENSG00000183814 0.0165599755164972 0.148977023340734
LRRC25 ENSG00000175489 0.0165874339700586 0.15446311137488
LCN2 ENSG00000148346 0.0165892437503136 0.200863032604213
STX11 ENSG00000135604 0.0166218825658606 0.160894185001376
HAX1 ENSG00000143575 0.0166264886610776 -0.159830998437403
TMEM19 ENSG00000139291 0.01663677013986 -0.119322095603319
TMEM132D ENSG00000151952 0.0166454230388212 0.151842787491581
ENTPD3 ENSG00000168032 0.0166925896701709 -0.14459033629257
ULK3 ENSG00000140474 0.0166973893447015 0.107145438524756
TRPS1 ENSG00000104447 0.0167762370224831 0.104211855578201
GCN1L1 ENSG00000089154 0.0168084186355732 -0.175454369380975
TSPAN5 ENSG00000168785 0.0168372063213563 0.180943466827799
FARS2 ENSG00000145982 0.016871943573126 -0.145804398589849
AHSP ENSG00000169877 0.0169307472486826 0.196942307713528
LPA ENSG00000198670 0.0169693768125227 0.144242745422465
ZCCHC4 ENSG00000168228 0.0169726490530526 -0.126422666534317
S100PBP ENSG00000116497 0.0170284329075874 -0.123437625105506
TRAM1 ENSG00000067167 0.0170645495783924 -0.149019264957682
MRPS17 ENSG00000239789 0.0170647055477842 -0.110261607467668
SUPV3L1 ENSG00000156502 0.0170842337194589 -0.192432176247823
OR4D10 ENSG00000254466 0.0170941103821753 0.199097882722398
RABGGTA ENSG00000100949 0.0171103743868993 0.129680465470901
TNIP1 ENSG00000145901 0.0171118362225838 0.139808617970575
TMSB15B ENSG00000158427 0.0171915277533049 -0.204120645713527
ZC3H8 ENSG00000144161 0.0172123292938866 -0.192073543097104
MCPH1 ENSG00000147316 0.0172750371928885 -0.143571432598305
RFX2 ENSG00000087903 0.0174567433488697 0.138943567665856
SDE2 ENSG00000143751 0.0174649011541814 -0.140206950903792
MTRR ENSG00000124275 0.0174764757800841 0.116814266351036
DMTF1 ENSG00000135164 0.0174768859231452 -0.130310476370768
IKZF2 ENSG00000030419 0.0174984235675015 -0.134524086055246
YOD1 ENSG00000180667 0.0175278651318637 0.193494912915339
OPA1 ENSG00000198836 0.0175608043901681 -0.122143192160841
SLITRK1 ENSG00000178235 0.0175659687143596 0.144185072499317
PVALB ENSG00000100362 0.0176037897432537 -0.20383306920743
KLRB1 ENSG00000111796 0.0176146238435859 -0.194415766153113
CXCL5 ENSG00000163735 0.0176779344098569 -0.159794613538321
CDC73 ENSG00000134371 0.0176874809827714 -0.119866243834218
ELP3 ENSG00000134014 0.0177073003196535 -0.134297243973774
TRAF6 ENSG00000175104 0.0177135031438102 -0.195987161458099
ADARB2 ENSG00000185736 0.0177149600675006 0.112649662134148
FAM117B ENSG00000138439 0.0177615667492414 -0.150374566127486
SLC25A4 ENSG00000151729 0.0177627661521163 -0.139002743858822
PJA1 ENSG00000181191 0.0177682668885975 -0.140202795212446
TPD52L2 ENSG00000101150 0.0177945634267608 0.137848395638047
OPRK1 ENSG00000082556 0.0178329189901649 0.105776662292849
KDM6A ENSG00000147050 0.0178377293830957 0.151362070960702
SP1 ENSG00000185591 0.0178446284025603 0.149003980051873
AC020907.3 ENSG00000227392 0.0178569452066267 0.143916892277294
PDDC1 ENSG00000177225 0.0178745090672404 0.0862675535212347
SLC39A6 ENSG00000141424 0.0178980544281263 -0.133280291625852
DEPDC7 ENSG00000121690 0.0179227799724456 0.10509801922231
RHBDL2 ENSG00000158315 0.0179256115276497 0.110218311792853
SPTB ENSG00000070182 0.0180073431729738 0.114873298378896
ATP1A4 ENSG00000132681 0.0180096817135893 0.180581167112883
SRSF11 ENSG00000116754 0.0180165003476111 -0.131461452584467
HMGCS1 ENSG00000112972 0.0180177048061865 -0.149199996417065
SRGN ENSG00000122862 0.0180530774126294 0.191408629773749
LRRC29 ENSG00000125122 0.0180735045347457 0.144718230313983
CLCN3 ENSG00000109572 0.0180747617719296 -0.113541795499085
RP11-539E17.4 ENSG00000204949 0.0180910107302326 0.114309423510924
PIGC ENSG00000135845 0.0180975520723524 -0.19093527703439
HOPX ENSG00000171476 0.0181066113902995 -0.17788519270177
IGHM ENSG00000211899 0.0181127854661812 -0.17194288942262
MLLT4-AS1 ENSG00000198221 0.0181592360709162 0.139027404914517
NCOA6 ENSG00000198646 0.0181616702406183 -0.189027233639829
NIPAL2 ENSG00000104361 0.0181849566870277 -0.133600491520156
CBL ENSG00000110395 0.0181892472006057 0.136641766565471
CSNK2A2 ENSG00000070770 0.0181904750195816 -0.121846316991015
KIAA1549 ENSG00000122778 0.0182475632463045 0.107021397544035
NDUFV3 ENSG00000160194 0.0183204160746128 -0.120606240750543
SNRPB2 ENSG00000125870 0.0183488009973364 -0.139720927972666
LTF ENSG00000012223 0.0183708362423547 0.190387813181353
ZNF37A ENSG00000075407 0.0183819852997649 -0.118724869021472
TRPM7 ENSG00000092439 0.0184059552043129 -0.149169985811338
OR2M2 ENSG00000198601 0.0184226490408734 -0.192210384586829
RPF2 ENSG00000197498 0.0184331277467093 -0.189999604210421
DNAL1 ENSG00000119661 0.0184346039320132 0.203168511633007
IRF2BP2 ENSG00000168264 0.0184565087428661 -0.115995998532374
CDS2 ENSG00000101290 0.0185045197887415 0.151687939152713
OR52A5 ENSG00000171944 0.0185143392630466 0.201528458579137
POU2F1 ENSG00000143190 0.0185478908818017 0.144160234762851
COQ6 ENSG00000119723 0.0185625296752373 0.109762514117898
RHPN1 ENSG00000158106 0.0185671635379316 0.143997612477925
C11orf10 ENSG00000134825 0.0185689696538945 -0.147847241712769
SCNN1A ENSG00000111319 0.0185884757967006 0.145808559114849
ANKRD42 ENSG00000137494 0.0186352690610811 -0.143817387435861
[truncated: 15,355 more rows]
